# Supplementary material for: Revisiting gametocyte biology in malaria parasites
Source: FEMS Microbiol Rev. 2019 Apr 9;43(4):401–14. doi: 10.1093/femsre/fuz010 (PMC6606849; doi:10.1093/femsre/fuz010)
Supplement: fuz010_Supplement_Table [file fuz010_supplement_table.xlsx]

## Sheet: Ring
PF_Gene	PlasmoDB_annotation	P..falciparum.3D7	P..falciparum.IT	P..praefalciparum.G01	P..adleri.G01	P..blacklocki.G01	P..reichenowi.CDC	P..reichenowi.G01	P..billcollinsi.G01	P..gaboni.G01	P..gaboni.SY75	P..malariae.UG01	P..vivax.P01	P..vivax.Sal.1	P..coatneyi.Hackeri	P..inui.San.Antonio.1	P..cynomolgi.B	P..cynomolgi.M	P..fragile.nilgiri	P..knowlesi.H	P..knowlesi.Malayan.Pk1.A	P..ovale.curtisi.GH01	P..chabaudi.chabaudi	P..berghei.ANKA	P..yoelii.yoelii.17X	P..yoelii.yoelii.YM	P..vinckei.petteri.CR	P..vinckei.vinckei.vinckei	P..gallinaceum.8A	P..relictum.SGS1.like
PF3D7_1102600	Plasmodium exported protein, unknown function	1	1	0	1	0	1	1	0	0	1	198	315	20	1	0	10	54	0	0	0	1	0	0	0	0	0	0	0	0
PF3D7_0422000	steroid dehydrogenase, putative	1	1	1	1	1	1	1	1	1	1	1	1	1	1	1	1	1	1	1	1	1	1	1	1	1	1	1	1	1
PF3D7_0603600	conserved Plasmodium protein, unknown function	1	1	1	1	1	1	1	1	1	1	1	1	1	1	1	1	1	1	1	1	1	1	1	1	1	1	1	1	1
PF3D7_1431500	mitogen-activated protein kinase 1	1	1	1	1	1	1	1	1	1	1	1	1	1	1	1	1	1	1	1	1	1	1	1	1	1	1	1	1	1
PF3D7_1473200	DnaJ protein, putative	1	1	1	1	1	1	1	1	1	1	1	1	1	1	1	1	1	1	1	1	1	1	1	1	1	1	1	1	1
PF3D7_1124500	pyruvate dehydrogenase E1 component subunit alpha	1	1	1	1	1	1	1	1	1	1	1	1	1	1	1	1	1	1	1	1	1	1	1	1	1	1	1	1	1
PF3D7_1218700	conserved Plasmodium protein, unknown function	1	1	1	1	1	1	1	1	1	1	1	1	1	1	1	1	1	1	1	1	1	1	1	1	1	1	1	1	1
PF3D7_1311100	meiosis-specific nuclear structural protein 1, putative	1	1	1	1	1	1	1	1	1	1	1	1	1	1	1	1	1	1	1	1	1	1	1	1	1	1	1	1	1
PF3D7_1328600	conserved Plasmodium protein, unknown function	1	1	1	1	1	1	1	1	1	1	1	1	1	1	1	1	1	1	1	1	1	1	1	1	1	1	1	1	1
PF3D7_0611900	lsm12, putative	1	1	1	1	1	1	1	1	1	1	1	1	1	1	1	1	1	1	1	1	1	1	1	1	1	1	1	1	1
PF3D7_0406200	sexual stage-specific protein precursor	1	1	1	1	1	1	1	1	1	1	1	1	1	1	1	1	1	1	1	1	1	1	1	1	1	1	1	1	1
PF3D7_1139100	RNA-binding protein, putative	1	1	1	1	1	1	1	0	1	1	1	1	1	1	1	1	1	1	1	1	1	1	1	1	1	1	1	1	1
PF3D7_0410500	conserved Plasmodium protein, unknown function	1	1	1	1	1	1	1	0	1	1	1	1	1	1	1	1	1	1	1	1	1	1	1	1	1	1	1	1	1
PF3D7_1350900	AP2 domain transcription factor AP2-O4, putative	1	1	1	1	1	1	1	1	1	1	1	1	1	5	1	1	1	1	1	1	1	1	1	1	1	1	1	1	1
PF3D7_0518700	mRNA-binding protein PUF1	1	1	1	1	1	1	1	1	1	1	1	1	1	0	0	0	0	0	0	0	1	1	1	1	1	1	1	1	1
PF3D7_1134600	zinc finger protein, putative	1	1	1	1	1	1	1	1	1	1	1	1	1	1	1	1	1	1	1	1	0	0	0	0	0	0	0	1	1
PF3D7_0113400	Plasmodium exported protein, unknown function	1	1	1	1	1	1	1	1	1	1	0	0	0	0	0	0	0	0	0	0	0	0	0	0	0	0	0	0	0
PF3D7_0931300	conserved Plasmodium protein, unknown function	1	1	1	1	1	1	1	1	1	1	0	0	0	0	0	0	0	0	0	0	0	0	0	0	0	0	0	0	0
PF3D7_1252500	Plasmodium exported protein, unknown function	1	1	1	1	1	1	1	1	1	1	0	0	0	0	0	0	0	0	0	0	0	0	0	0	0	0	0	0	0
PF3D7_1476500	probable protein, unknown function	1	1	1	1	1	1	1	1	1	1	0	0	0	0	0	0	0	0	0	0	0	0	0	0	0	0	0	0	0
PF3D7_1473700	nucleoporin NUP116/NSP116, putative	1	1	1	2	1	1	1	1	1	1	0	0	0	0	0	0	0	0	0	0	0	0	0	0	0	0	0	0	0
PF3D7_1467600	conserved Plasmodium protein, unknown function	1	1	0	1	1	1	1	1	1	1	0	0	0	0	0	0	0	0	0	0	0	0	0	0	0	0	0	0	0
PF3D7_0936500	virulence-associated protein 1	1	1	1	1	0	1	1	0	1	1	0	0	0	0	0	0	0	0	0	0	0	0	0	0	0	0	0	0	0
PF3D7_1362700	conserved Plasmodium protein, unknown function	1	1	1	0	1	1	1	1	0	0	0	0	0	0	0	0	0	0	0	0	0	0	0	0	0	0	0	1	1
PF3D7_1476600	Plasmodium exported protein, unknown function	1	1	0	1	1	0	0	1	0	0	0	0	0	0	0	0	0	0	0	0	0	0	0	0	0	0	0	0	0
PF3D7_1466200	conserved Plasmodium protein, unknown function	1	1	3	1	0	2	2	2	2	1	1	0	0	0	0	0	0	0	0	0	0	0	0	0	0	0	0	0	0

## Sheet: IG
PF_Gene	PlasmoDB_annotation	P..falciparum.3D7	P..falciparum.IT	P..praefalciparum.G01	P..adleri.G01	P..blacklocki.G01	P..reichenowi.CDC	P..reichenowi.G01	P..billcollinsi.G01	P..gaboni.G01	P..gaboni.SY75	P..malariae.UG01	P..vivax.P01	P..vivax.Sal.1	P..coatneyi.Hackeri	P..inui.San.Antonio.1	P..cynomolgi.B	P..cynomolgi.M	P..fragile.nilgiri	P..knowlesi.H	P..knowlesi.Malayan.Pk1.A	P..ovale.curtisi.GH01	P..chabaudi.chabaudi	P..berghei.ANKA	P..yoelii.yoelii.17X	P..yoelii.yoelii.YM	P..vinckei.petteri.CR	P..vinckei.vinckei.vinckei	P..gallinaceum.8A	P..relictum.SGS1.like
PF3D7_0315500	mitochondrial ribosomal protein L29/L47 precursor, putative	1	1	1	1	1	1	1	1	1	1	1	1	1	1	1	1	1	1	1	1	1	1	1	1	1	1	1	1	1
PF3D7_0417100	mRNA-binding protein PUF2	1	1	1	1	1	1	1	1	1	1	1	1	1	1	1	1	1	1	1	1	1	1	1	1	1	1	1	1	1
PF3D7_0616700	ras GTPAse, putative	1	1	1	1	1	1	1	1	1	1	1	1	1	1	1	1	1	1	1	1	1	1	1	1	1	1	1	1	1
PF3D7_0625900	conserved Plasmodium protein, unknown function	1	1	1	1	1	1	1	1	1	1	1	1	1	1	1	1	1	1	1	1	1	1	1	1	1	1	1	1	1
PF3D7_1226100	haloacid dehalogenase-like hydrolase, putative	1	1	1	1	1	1	1	1	1	1	1	1	1	1	1	1	1	1	1	1	1	1	1	1	1	1	1	1	1
PF3D7_1315200	conserved Plasmodium protein, unknown function	1	1	1	1	1	1	1	1	1	1	1	1	1	1	1	1	1	1	1	1	1	1	1	1	1	1	1	1	1
PF3D7_1367200	CLAMP domain-containing protein, putative	1	1	1	1	1	1	1	1	1	1	1	1	1	1	1	1	1	1	1	1	1	1	1	1	1	1	1	1	1
PF3D7_1416400	conserved Plasmodium protein, unknown function	1	1	1	1	1	1	1	1	1	1	1	1	1	1	1	1	1	1	1	1	1	1	1	1	1	1	1	1	1
PF3D7_1432400	leucine-rich repeat protein	1	1	1	1	1	1	1	1	1	1	1	1	1	1	1	1	1	1	1	1	1	1	1	1	1	1	1	1	1
PF3D7_0723100	protein CPH1, putative	1	1	1	1	1	1	1	1	1	1	1	1	1	1	1	1	1	1	1	1	1	1	1	1	1	1	1	1	1
PF3D7_1137700	calcium-binding protein, putative	1	1	1	1	1	1	1	1	1	1	1	1	1	1	1	1	1	1	1	1	1	1	1	1	1	1	1	1	1
PF3D7_1349000	conserved Plasmodium protein, unknown function	1	1	1	1	1	1	1	1	1	1	1	1	1	1	1	1	1	1	1	1	1	1	1	1	1	1	1	1	1
PF3D7_0307300	microtubule-associated protein RP/EB family, putative	1	1	1	1	1	1	1	1	1	1	1	1	1	1	1	1	1	1	1	1	1	1	1	1	1	1	1	1	1
PF3D7_0315700	conserved Plasmodium membrane protein, unknown function	1	1	1	1	1	1	1	1	1	1	1	1	1	1	1	1	1	1	1	1	1	1	1	1	1	1	1	1	1
PF3D7_0510800	WD repeat-containing protein, putative	1	1	1	1	1	1	1	1	1	1	1	1	1	1	1	1	1	1	1	1	1	1	1	1	1	1	1	1	1
PF3D7_0708200	conserved Plasmodium protein, unknown function	1	1	1	1	1	1	1	1	1	1	1	1	1	1	1	1	1	1	1	1	1	1	1	1	1	1	1	1	1
PF3D7_0708600	inner membrane complex protein 1d, putative	1	1	1	1	1	1	1	1	1	1	1	1	1	1	1	1	1	1	1	1	1	1	1	1	1	1	1	1	1
PF3D7_0721700	secreted ookinete protein, putative	1	1	1	1	1	1	1	1	1	1	1	1	1	1	1	1	1	1	1	1	1	1	1	1	1	1	1	1	1
PF3D7_0825100	ankyrin-repeat protein, putative	1	1	1	1	1	1	1	1	1	1	1	1	1	1	1	1	1	1	1	1	1	1	1	1	1	1	1	1	1
PF3D7_0909000	conserved Plasmodium protein, unknown function	1	1	1	1	1	1	1	1	1	1	1	1	1	1	1	1	1	1	1	1	1	1	1	1	1	1	1	1	1
PF3D7_0919500	major facilitator superfamily domain-containing protein, putative	1	1	1	1	1	1	1	1	1	1	1	1	1	1	1	1	1	1	1	1	1	1	1	1	1	1	1	1	1
PF3D7_0931600	conserved protein, unknown function	1	1	1	1	1	1	1	1	1	1	1	1	1	1	1	1	1	1	1	1	1	1	1	1	1	1	1	1	1
PF3D7_1023600	conserved Plasmodium protein, unknown function	1	1	1	1	1	1	1	1	1	1	1	1	1	1	1	1	1	1	1	1	1	1	1	1	1	1	1	1	1
PF3D7_1207400	conserved Plasmodium protein, unknown function	1	1	1	1	1	1	1	1	1	1	1	1	1	1	1	1	1	1	1	1	1	1	1	1	1	1	1	1	1
PF3D7_1215700	conserved Plasmodium protein, unknown function	1	1	1	1	1	1	1	1	1	1	1	1	1	1	1	1	1	1	1	1	1	1	1	1	1	1	1	1	1
PF3D7_1216700	perforin-like protein 2	1	1	1	1	1	1	1	1	1	1	1	1	1	1	1	1	1	1	1	1	1	1	1	1	1	1	1	1	1
PF3D7_1236600	p25-alpha family protein, putative	1	1	1	1	1	1	1	1	1	1	1	1	1	1	1	1	1	1	1	1	1	1	1	1	1	1	1	1	1
PF3D7_1307400	conserved Plasmodium protein, unknown function	1	1	1	1	1	1	1	1	1	1	1	1	1	1	1	1	1	1	1	1	1	1	1	1	1	1	1	1	1
PF3D7_1316400	SAS6-like protein, putative	1	1	1	1	1	1	1	1	1	1	1	1	1	1	1	1	1	1	1	1	1	1	1	1	1	1	1	1	1
PF3D7_1316700	conserved Plasmodium protein, unknown function	1	1	1	1	1	1	1	1	1	1	1	1	1	1	1	1	1	1	1	1	1	1	1	1	1	1	1	1	1
PF3D7_1346700	6-cysteine protein	1	1	1	1	1	1	1	1	1	1	1	1	1	1	1	1	1	1	1	1	1	1	1	1	1	1	1	1	1
PF3D7_1347800	leucine-rich repeat protein	1	1	1	1	1	1	1	1	1	1	1	1	1	1	1	1	1	1	1	1	1	1	1	1	1	1	1	1	1
PF3D7_1348700	WD repeat-containing protein 16, putative	1	1	1	1	1	1	1	1	1	1	1	1	1	1	1	1	1	1	1	1	1	1	1	1	1	1	1	1	1
PF3D7_1348800	E1-E2 ATPase, putative	1	1	1	1	1	1	1	1	1	1	1	1	1	1	1	1	1	1	1	1	1	1	1	1	1	1	1	1	1
PF3D7_1367300	conserved Plasmodium protein, unknown function	1	1	1	1	1	1	1	1	1	1	1	1	1	1	1	1	1	1	1	1	1	1	1	1	1	1	1	1	1
PF3D7_1407700	conserved Plasmodium protein, unknown function	1	1	1	1	1	1	1	1	1	1	1	1	1	1	1	1	1	1	1	1	1	1	1	1	1	1	1	1	1
PF3D7_1410100	alpha/beta hydrolase, putative	1	1	1	1	1	1	1	1	1	1	1	1	1	1	1	1	1	1	1	1	1	1	1	1	1	1	1	1	1
PF3D7_1434900	conserved Plasmodium protein, unknown function	1	1	1	1	1	1	1	1	1	1	1	1	1	1	1	1	1	1	1	1	1	1	1	1	1	1	1	1	1
PF3D7_1438800	OST-HTH associated domain protein, putative	1	1	1	1	1	1	1	1	1	1	1	1	1	1	1	1	1	1	1	1	1	1	1	1	1	1	1	1	1
PF3D7_1444000	conserved Plasmodium protein, unknown function	1	1	1	1	1	1	1	1	1	1	1	1	1	1	1	1	1	1	1	1	1	1	1	1	1	1	1	1	1
PF3D7_1446100	conserved Plasmodium protein, unknown function	1	1	1	1	1	1	1	1	1	1	1	1	1	1	1	1	1	1	1	1	1	1	1	1	1	1	1	1	1
PF3D7_1449000	gamete egress and sporozoite traversal protein, putative	1	1	1	1	1	1	1	1	1	1	1	1	1	1	1	1	1	1	1	1	1	1	1	1	1	1	1	1	1
PF3D7_1453500	NAD(P) transhydrogenase, putative	1	1	1	1	1	1	1	1	1	1	1	1	1	1	1	1	1	1	1	1	1	1	1	1	1	1	1	1	1
PF3D7_1465600	conserved Plasmodium protein, unknown function	1	1	1	1	1	1	1	1	1	1	1	1	1	1	1	1	1	1	1	1	1	1	1	1	1	1	1	1	1
PF3D7_0108800	conserved Plasmodium protein, unknown function	1	1	1	1	1	1	1	1	1	1	1	1	1	1	1	1	1	1	1	1	1	1	1	1	1	1	1	1	1
PF3D7_0503500	protein kinase, putative	1	1	1	1	1	1	1	1	1	1	1	1	1	1	1	1	1	1	1	1	1	1	1	1	1	1	1	1	1
PF3D7_1304300	conserved Plasmodium protein, unknown function	1	1	1	1	1	1	1	1	1	1	1	1	1	1	1	1	1	1	1	1	1	1	1	1	1	1	1	1	1
PF3D7_1349900	conserved Plasmodium protein, unknown function	1	1	1	1	1	1	1	1	1	1	1	1	1	1	1	1	1	1	1	1	1	1	1	1	1	1	1	1	1
PF3D7_0317100	6-cysteine protein	1	1	1	1	1	1	1	1	1	1	1	1	1	1	1	1	1	1	1	1	1	1	1	1	1	1	1	1	1
PF3D7_0615100	enoyl-acyl carrier reductase	1	1	1	1	1	1	1	1	1	1	1	1	1	1	1	1	1	1	1	1	1	1	1	1	1	1	1	1	1
PF3D7_1318200	glycerol-3-phosphate 1-O-acyltransferase	1	1	1	1	1	1	1	1	1	1	1	1	1	1	1	1	1	1	1	1	1	1	1	1	1	1	1	1	1
PF3D7_1360500	guanylyl cyclase beta	1	1	1	1	1	1	1	1	1	1	1	1	1	1	1	1	1	1	1	1	1	1	1	1	1	1	1	1	1
PF3D7_1465700	plasmepsin VIII, putative	1	1	1	1	1	1	1	1	1	1	1	1	1	1	1	1	1	1	1	1	1	1	1	1	1	1	1	1	1
PF3D7_1465800	dynein beta chain, putative	1	1	1	1	1	1	1	1	1	1	1	1	1	1	1	1	1	1	1	1	1	1	1	1	1	1	1	1	1
PF3D7_0405700	lysine decarboxylase, putative	1	1	1	1	1	1	1	1	1	1	1	1	1	1	1	1	1	1	1	1	1	1	1	1	1	1	1	1	1
PF3D7_0615900	protein phosphatase, putative	1	1	1	1	1	1	1	1	1	1	1	1	1	1	1	1	1	1	1	1	1	1	1	1	1	1	1	1	1
PF3D7_0616000	pyridoxal kinase	1	1	1	1	1	1	1	1	1	1	1	1	1	1	1	1	1	1	1	1	1	1	1	1	1	1	1	1	1
PF3D7_0819500	conserved protein, unknown function	1	1	1	1	1	1	1	1	1	1	1	1	1	1	1	1	1	1	1	1	1	1	1	1	1	1	1	1	1
PF3D7_0829200	prohibitin, putative	1	1	1	1	1	1	1	1	1	1	1	1	1	1	1	1	1	1	1	1	1	1	1	1	1	1	1	1	1
PF3D7_1215100	conserved Plasmodium protein, unknown function	1	1	1	1	1	1	1	1	1	1	1	1	1	1	1	1	1	1	1	1	1	1	1	1	1	1	1	1	1
PF3D7_1366800	phosphatidylserine synthase, putative	1	1	1	1	1	1	1	1	1	1	1	1	1	1	1	1	1	1	1	1	1	1	1	1	1	1	1	1	1
PF3D7_0516000	RAP protein, putative	1	1	1	1	1	1	1	1	1	1	1	1	1	1	1	1	1	1	1	1	1	1	1	1	1	1	1	1	1
PF3D7_0922400	para-aminobenzoic acid synthetase	1	1	1	1	1	1	1	1	1	1	1	1	1	1	1	1	1	1	1	1	1	1	1	1	1	1	1	1	1
PF3D7_1133600	conserved Plasmodium protein, unknown function	1	1	1	1	1	1	1	1	1	1	1	1	1	1	1	1	1	1	1	1	1	1	1	1	1	1	1	1	1
PF3D7_1248800	conserved Plasmodium protein, unknown function	1	1	1	1	1	1	1	1	1	1	1	1	1	1	1	1	1	1	1	1	1	1	1	1	1	1	1	1	1
PF3D7_1305700	conserved Plasmodium protein, unknown function	1	1	1	1	1	1	1	1	1	1	1	1	1	1	1	1	1	1	1	1	1	1	1	1	1	1	1	1	1
PF3D7_1309800	conserved Plasmodium protein, unknown function	1	1	1	1	1	1	1	1	1	1	1	1	1	1	1	1	1	1	1	1	1	1	1	1	1	1	1	1	1
PF3D7_1323000	beta-hydroxyacyl-ACP dehydratase	1	1	1	1	1	1	1	1	1	1	1	1	1	1	1	1	1	1	1	1	1	1	1	1	1	1	1	1	1
PF3D7_1329400	AMP deaminase, putative	1	1	1	1	1	1	1	1	1	1	1	1	1	1	1	1	1	1	1	1	1	1	1	1	1	1	1	1	1
PF3D7_1368500	conserved Plasmodium protein, unknown function	1	1	1	1	1	1	1	1	1	1	1	1	1	1	1	1	1	1	1	1	1	1	1	1	1	1	1	1	1
PF3D7_1430100	serine/threonine protein phosphatase 2A activator	1	1	1	1	1	1	1	1	1	1	1	1	1	1	1	1	1	1	1	1	1	1	1	1	1	1	1	1	1
PF3D7_1444900	conserved Plasmodium protein, unknown function	1	1	1	1	1	1	1	1	1	1	1	1	1	1	1	1	1	1	1	1	1	1	1	1	1	1	1	1	1
PF3D7_0309300	N2227-like protein, putative	1	1	1	1	1	1	1	1	1	1	1	1	1	1	1	1	1	1	1	1	1	1	1	1	1	1	1	1	1
PF3D7_0622700	conserved Plasmodium membrane protein, unknown function	1	1	1	1	1	1	1	1	1	1	1	1	1	1	1	1	1	1	1	1	1	1	1	1	1	1	1	1	1
PF3D7_1021400	endomembrane protein 70, putative	1	1	1	1	1	1	1	1	1	1	1	1	1	1	1	1	1	1	1	1	1	1	1	1	1	1	1	1	1
PF3D7_1113700	glyoxalase I	1	1	1	1	1	1	1	1	1	1	1	1	1	1	1	1	1	1	1	1	1	1	1	1	1	1	1	1	1
PF3D7_1138800	WD repeat-containing protein, putative	1	1	1	1	1	1	1	1	1	1	1	1	1	1	1	1	1	1	1	1	1	1	1	1	1	1	1	1	1
PF3D7_1320900	RNA-binding protein, putative	1	1	1	1	1	1	1	1	1	1	1	1	1	1	1	1	1	1	1	1	1	1	1	1	1	1	1	1	1
PF3D7_1337200	1-deoxy-D-xylulose 5-phosphate synthase	1	1	1	1	1	1	1	1	1	1	1	1	1	1	1	1	1	1	1	1	1	1	1	1	1	1	1	1	1
PF3D7_1472900	dihydroorotase, putative	1	1	1	1	1	1	1	1	1	1	1	1	1	1	1	1	1	1	1	1	1	1	1	1	1	1	1	1	1
PF3D7_1474700	protein kinase, putative	1	1	1	1	1	1	1	1	1	1	1	1	1	1	1	1	1	1	1	1	1	1	1	1	1	1	1	1	1
PF3D7_0308500	activator of Hsp90 ATPase, putative	1	1	1	1	1	1	1	1	1	1	1	1	1	1	1	1	1	1	1	1	1	1	1	1	1	1	1	1	1
PF3D7_0313800	conserved Plasmodium protein, unknown function	1	1	1	1	1	1	1	1	1	1	1	1	1	1	1	1	1	1	1	1	1	1	1	1	1	1	1	1	1
PF3D7_0708000	cytoskeleton associated protein, putative	1	1	1	1	1	1	1	1	1	1	1	1	1	1	1	1	1	1	1	1	1	1	1	1	1	1	1	1	1
PF3D7_0718700	conserved Plasmodium membrane protein, unknown function	1	1	1	1	1	1	1	1	1	1	1	1	1	1	1	1	1	1	1	1	1	1	1	1	1	1	1	1	1
PF3D7_0916500	ubiquitin fusion degradation protein 1	1	1	1	1	1	1	1	1	1	1	1	1	1	1	1	1	1	1	1	1	1	1	1	1	1	1	1	1	1
PF3D7_1026200	conserved Plasmodium protein, unknown function	1	1	1	1	1	1	1	1	1	1	1	1	1	1	1	1	1	1	1	1	1	1	1	1	1	1	1	1	1
PF3D7_1141600	dolichol-phosphate mannosyltransferase	1	1	1	1	1	1	1	1	1	1	1	1	1	1	1	1	1	1	1	1	1	1	1	1	1	1	1	1	1
PF3D7_1145500	ABC transporter B family member 3, putative	1	1	1	1	1	1	1	1	1	1	1	1	1	1	1	1	1	1	1	1	1	1	1	1	1	1	1	1	1
PF3D7_1212300	WD repeat-containing protein, putative	1	1	1	1	1	1	1	1	1	1	1	1	1	1	1	1	1	1	1	1	1	1	1	1	1	1	1	1	1
PF3D7_1226000	conserved Plasmodium protein, unknown function	1	1	1	1	1	1	1	1	1	1	1	1	1	1	1	1	1	1	1	1	1	1	1	1	1	1	1	1	1
PF3D7_1230200	vacuolar transporter chaperone, putative, pseudogene	1	1	1	1	1	1	1	1	1	1	1	1	1	1	1	1	1	1	1	1	1	1	1	1	1	1	1	1	1
PF3D7_1339500	mitochondrial ribosomal protein L49 precursor, putative	1	1	1	1	1	1	1	1	1	1	1	1	1	1	1	1	1	1	1	1	1	1	1	1	1	1	1	1	1
PF3D7_1352800	vacuolar fusion protein MON1, putative	1	1	1	1	1	1	1	1	1	1	1	1	1	1	1	1	1	1	1	1	1	1	1	1	1	1	1	1	1
PF3D7_1416900	prefoldin subunit 2, putative	1	1	1	1	1	1	1	1	1	1	1	1	1	1	1	1	1	1	1	1	1	1	1	1	1	1	1	1	1
PF3D7_1433600	signal peptidase complex subunit SPC1, putative	1	1	1	1	1	1	1	1	1	1	1	1	1	1	1	1	1	1	1	1	1	1	1	1	1	1	1	1	1
PF3D7_0309900	conserved Plasmodium protein, unknown function	1	1	1	1	1	1	1	1	1	1	1	1	1	1	1	1	1	1	1	1	1	1	1	1	1	1	1	1	1
PF3D7_0320000	protein phosphatase inhibitor 2	1	1	1	1	1	1	1	1	1	1	1	1	1	1	1	1	1	1	1	1	1	1	1	1	1	1	1	1	1
PF3D7_0420200	holo-[acyl-carrier-protein] synthase, putative	1	1	1	1	1	1	1	1	1	1	1	1	1	1	1	1	1	1	1	1	1	1	1	1	1	1	1	1	1
PF3D7_0608400	conserved Plasmodium protein, unknown function	1	1	1	1	1	1	1	1	1	1	1	1	1	1	1	1	1	1	1	1	1	1	1	1	1	1	1	1	1
PF3D7_0618600	rhomboid protease ROM10	1	1	1	1	1	1	1	1	1	1	1	1	1	1	1	1	1	1	1	1	1	1	1	1	1	1	1	1	1
PF3D7_0625700	conserved Plasmodium protein, unknown function	1	1	1	1	1	1	1	1	1	1	1	1	1	1	1	1	1	1	1	1	1	1	1	1	1	1	1	1	1
PF3D7_0728300	conserved Plasmodium protein, unknown function	1	1	1	1	1	1	1	1	1	1	1	1	1	1	1	1	1	1	1	1	1	1	1	1	1	1	1	1	1
PF3D7_1003200	ribosome-binding factor A, putative	1	1	1	1	1	1	1	1	1	1	1	1	1	1	1	1	1	1	1	1	1	1	1	1	1	1	1	1	1
PF3D7_1215600	conserved Plasmodium protein, unknown function	1	1	1	1	1	1	1	1	1	1	1	1	1	1	1	1	1	1	1	1	1	1	1	1	1	1	1	1	1
PF3D7_1251300	thymidylate kinase	1	1	1	1	1	1	1	1	1	1	1	1	1	1	1	1	1	1	1	1	1	1	1	1	1	1	1	1	1
PF3D7_1313700	Maf-like protein, putative	1	1	1	1	1	1	1	1	1	1	1	1	1	1	1	1	1	1	1	1	1	1	1	1	1	1	1	1	1
PF3D7_1317500	conserved Plasmodium protein, unknown function	1	1	1	1	1	1	1	1	1	1	1	1	1	1	1	1	1	1	1	1	1	1	1	1	1	1	1	1	1
PF3D7_1363600	conserved Plasmodium protein, unknown function	1	1	1	1	1	1	1	1	1	1	1	1	1	1	1	1	1	1	1	1	1	1	1	1	1	1	1	1	1
PF3D7_0619900	splicing factor 3A subunit 2, putative	1	1	1	1	1	1	1	1	1	1	1	1	1	1	1	1	1	1	1	1	1	1	1	1	1	1	1	1	1
PF3D7_0726700	conserved Plasmodium protein, unknown function	1	1	1	1	1	1	1	1	1	1	1	1	1	1	1	1	1	1	1	1	1	1	1	1	1	1	1	1	1
PF3D7_1003700	MKT1 domain-containing protein, putative	1	1	1	1	1	1	1	1	1	1	1	1	1	1	1	1	1	1	1	1	1	1	1	1	1	1	1	1	1
PF3D7_1015500	conserved Plasmodium protein, unknown function	1	1	1	1	1	1	1	1	1	1	1	1	1	1	1	1	1	1	1	1	1	1	1	1	1	1	1	1	1
PF3D7_1023400	HORMA domain protein, putative	1	1	1	1	1	1	1	1	1	1	1	1	1	1	1	1	1	1	1	1	1	1	1	1	1	1	1	1	1
PF3D7_1034300	thioredoxin-like associated protein 2, putative	1	1	1	1	1	1	1	1	1	1	1	1	1	1	1	1	1	1	1	1	1	1	1	1	1	1	1	1	1
PF3D7_1128600	CCR4-NOT transcription complex subunit 2, putative	1	1	1	1	1	1	1	1	1	1	1	1	1	1	1	1	1	1	1	1	1	1	1	1	1	1	1	1	1
PF3D7_1306700	conserved Plasmodium protein, unknown function	1	1	1	1	1	1	1	1	1	1	1	1	1	1	1	1	1	1	1	1	1	1	1	1	1	1	1	1	1
PF3D7_1446800	heme detoxification protein	1	1	1	1	1	1	1	1	1	1	1	1	1	1	1	1	1	1	1	1	1	1	1	1	1	1	1	1	1
PF3D7_1461000	conserved Plasmodium protein, unknown function	1	1	1	1	1	1	1	1	1	1	1	1	1	1	1	1	1	1	1	1	1	1	1	1	1	1	1	1	1
PF3D7_0107400	conserved Apicomplexan protein, unknown function	1	1	1	1	1	1	1	1	1	1	1	1	1	1	1	1	1	1	1	1	1	1	1	1	1	1	1	1	1
PF3D7_0217900	conserved Plasmodium protein, unknown function	1	1	1	1	1	1	1	1	1	1	1	1	1	1	1	1	1	1	1	1	1	1	1	1	1	1	1	1	1
PF3D7_0307400	ATP-dependent Clp protease proteolytic subunit	1	1	1	1	1	1	1	1	1	1	1	1	1	1	1	1	1	1	1	1	1	1	1	1	1	1	1	1	1
PF3D7_0501800	chromosome assembly factor 1	1	1	1	1	1	1	1	1	1	1	1	1	1	1	1	1	1	1	1	1	1	1	1	1	1	1	1	1	1
PF3D7_0605300	serine/threonine protein kinase	1	1	1	1	1	1	1	1	1	1	1	1	1	1	1	1	1	1	1	1	1	1	1	1	1	1	1	1	1
PF3D7_0613400	50S ribosomal protein L18, apicoplast, putative	1	1	1	1	1	1	1	1	1	1	1	1	1	1	1	1	1	1	1	1	1	1	1	1	1	1	1	1	1
PF3D7_0623300	EGF-like membrane protein, putative	1	1	1	1	1	1	1	1	1	1	1	1	1	1	1	1	1	1	1	1	1	1	1	1	1	1	1	1	1
PF3D7_0630300	DNA polymerase epsilon catalytic subunit A, putative	1	1	1	1	1	1	1	1	1	1	1	1	1	1	1	1	1	1	1	1	1	1	1	1	1	1	1	1	1
PF3D7_0824300	GTP-binding protein, putative	1	1	1	1	1	1	1	1	1	1	1	1	1	1	1	1	1	1	1	1	1	1	1	1	1	1	1	1	1
PF3D7_0913500	protease, putative	1	1	1	1	1	1	1	1	1	1	1	1	1	1	1	1	1	1	1	1	1	1	1	1	1	1	1	1	1
PF3D7_0927700	serine/threonine protein phosphatase 4, putative	1	1	1	1	1	1	1	1	1	1	1	1	1	1	1	1	1	1	1	1	1	1	1	1	1	1	1	1	1
PF3D7_0934200	conserved Plasmodium protein, unknown function	1	1	1	1	1	1	1	1	1	1	1	1	1	1	1	1	1	1	1	1	1	1	1	1	1	1	1	1	1
PF3D7_1028200	RING zinc finger protein, putative	1	1	1	1	1	1	1	1	1	1	1	1	1	1	1	1	1	1	1	1	1	1	1	1	1	1	1	1	1
PF3D7_1034200	ribosomal protein L27, putative	1	1	1	1	1	1	1	1	1	1	1	1	1	1	1	1	1	1	1	1	1	1	1	1	1	1	1	1	1
PF3D7_1034500	conserved Plasmodium protein, unknown function	1	1	1	1	1	1	1	1	1	1	1	1	1	1	1	1	1	1	1	1	1	1	1	1	1	1	1	1	1
PF3D7_1108500	succinyl-CoA synthetase alpha subunit, putative	1	1	1	1	1	1	1	1	1	1	1	1	1	1	1	1	1	1	1	1	1	1	1	1	1	1	1	1	1
PF3D7_1137500	apicoplast ribosomal protein S14p/S29e precursor, putative	1	1	1	1	1	1	1	1	1	1	1	1	1	1	1	1	1	1	1	1	1	1	1	1	1	1	1	1	1
PF3D7_1147600	conserved Plasmodium protein, unknown function	1	1	1	1	1	1	1	1	1	1	1	1	1	1	1	1	1	1	1	1	1	1	1	1	1	1	1	1	1
PF3D7_1202200	mitochondrial phosphate carrier protein	1	1	1	1	1	1	1	1	1	1	1	1	1	1	1	1	1	1	1	1	1	1	1	1	1	1	1	1	1
PF3D7_1210700	conserved Plasmodium protein, unknown function	1	1	1	1	1	1	1	1	1	1	1	1	1	1	1	1	1	1	1	1	1	1	1	1	1	1	1	1	1
PF3D7_1214100	GPI ethanolamine phosphate transferase 3, putative	1	1	1	1	1	1	1	1	1	1	1	1	1	1	1	1	1	1	1	1	1	1	1	1	1	1	1	1	1
PF3D7_1224500	histone chaperone ASF1, putative	1	1	1	1	1	1	1	1	1	1	1	1	1	1	1	1	1	1	1	1	1	1	1	1	1	1	1	1	1
PF3D7_1241600	mitochondrial carrier protein, putative	1	1	1	1	1	1	1	1	1	1	1	1	1	1	1	1	1	1	1	1	1	1	1	1	1	1	1	1	1
PF3D7_1248300	conserved Plasmodium membrane protein, unknown function	1	1	1	1	1	1	1	1	1	1	1	1	1	1	1	1	1	1	1	1	1	1	1	1	1	1	1	1	1
PF3D7_1248600	conserved Plasmodium protein, unknown function	1	1	1	1	1	1	1	1	1	1	1	1	1	1	1	1	1	1	1	1	1	1	1	1	1	1	1	1	1
PF3D7_1318400	structural maintenance of chromosomes protein 2, putative	1	1	1	1	1	1	1	1	1	1	1	1	1	1	1	1	1	1	1	1	1	1	1	1	1	1	1	1	1
PF3D7_1332600	DNA-(apurinic or apyrimidinic site) lyase 1, putative	1	1	1	1	1	1	1	1	1	1	1	1	1	1	1	1	1	1	1	1	1	1	1	1	1	1	1	1	1
PF3D7_1338700	conserved Plasmodium protein, unknown function	1	1	1	1	1	1	1	1	1	1	1	1	1	1	1	1	1	1	1	1	1	1	1	1	1	1	1	1	1
PF3D7_1343500	conserved Plasmodium protein, unknown function	1	1	1	1	1	1	1	1	1	1	1	1	1	1	1	1	1	1	1	1	1	1	1	1	1	1	1	1	1
PF3D7_1348500	TBC domain protein, putative	1	1	1	1	1	1	1	1	1	1	1	1	1	1	1	1	1	1	1	1	1	1	1	1	1	1	1	1	1
PF3D7_1364600	aldehyde reductase, putative	1	1	1	1	1	1	1	1	1	1	1	1	1	1	1	1	1	1	1	1	1	1	1	1	1	1	1	1	1
PF3D7_1413400	30S ribosomal protein S9, putative	1	1	1	1	1	1	1	1	1	1	1	1	1	1	1	1	1	1	1	1	1	1	1	1	1	1	1	1	1
PF3D7_1418000	ubiquitin fusion degradation protein 1, putative	1	1	1	1	1	1	1	1	1	1	1	1	1	1	1	1	1	1	1	1	1	1	1	1	1	1	1	1	1
PF3D7_1466100	protein phosphatase containing kelch-like domains	1	1	1	1	1	1	1	1	1	1	1	1	1	1	1	1	1	1	1	1	1	1	1	1	1	1	1	1	1
PF3D7_1474900	trailer hitch homolog, putative	1	1	1	1	1	1	1	1	1	1	1	1	1	1	1	1	1	1	1	1	1	1	1	1	1	1	1	1	1
PF3D7_0104000	thrombospondin-related sporozoite protein	1	1	1	1	1	1	1	1	1	1	1	1	1	1	1	1	1	1	1	1	1	1	1	1	1	1	1	1	1
PF3D7_0510300	stripes inner membrane complex protein, putative	1	1	1	1	1	1	1	1	1	1	1	1	1	1	1	1	1	1	1	1	1	1	1	1	1	1	1	1	1
PF3D7_0515600	conserved Plasmodium protein, unknown function	1	1	1	1	1	1	1	1	1	1	1	1	1	1	1	1	1	1	1	1	1	1	1	1	1	1	1	1	1
PF3D7_0528500	F-actin-capping protein subunit alpha, putative	1	1	1	1	1	1	1	1	1	1	1	1	1	1	1	1	1	1	1	1	1	1	1	1	1	1	1	1	1
PF3D7_0811700	conserved Plasmodium protein, unknown function	1	1	1	1	1	1	1	1	1	1	1	1	1	1	1	1	1	1	1	1	1	1	1	1	1	1	1	1	1
PF3D7_0823400	alpha/beta hydrolase, putative	1	1	1	1	1	1	1	1	1	1	1	1	1	1	1	1	1	1	1	1	1	1	1	1	1	1	1	1	1
PF3D7_0910700	actin-like protein, putative	1	1	1	1	1	1	1	1	1	1	1	1	1	1	1	1	1	1	1	1	1	1	1	1	1	1	1	1	1
PF3D7_0918400	conserved Plasmodium protein, unknown function	1	1	1	1	1	1	1	1	1	1	1	1	1	1	1	1	1	1	1	1	1	1	1	1	1	1	1	1	1
PF3D7_0925000	conserved Plasmodium protein, unknown function	1	1	1	1	1	1	1	1	1	1	1	1	1	1	1	1	1	1	1	1	1	1	1	1	1	1	1	1	1
PF3D7_0931700	PIH1 domain-containing protein, putative	1	1	1	1	1	1	1	1	1	1	1	1	1	1	1	1	1	1	1	1	1	1	1	1	1	1	1	1	1
PF3D7_1022300	ZIP domain-containing protein, putative	1	1	1	1	1	1	1	1	1	1	1	1	1	1	1	1	1	1	1	1	1	1	1	1	1	1	1	1	1
PF3D7_1118900	conserved Plasmodium protein, unknown function	1	1	1	1	1	1	1	1	1	1	1	1	1	1	1	1	1	1	1	1	1	1	1	1	1	1	1	1	1
PF3D7_1215900	serpentine receptor, putative	1	1	1	1	1	1	1	1	1	1	1	1	1	1	1	1	1	1	1	1	1	1	1	1	1	1	1	1	1
PF3D7_1314400	conserved Plasmodium protein, unknown function	1	1	1	1	1	1	1	1	1	1	1	1	1	1	1	1	1	1	1	1	1	1	1	1	1	1	1	1	1
PF3D7_1347000	WD repeat-containing protein 92, putative	1	1	1	1	1	1	1	1	1	1	1	1	1	1	1	1	1	1	1	1	1	1	1	1	1	1	1	1	1
PF3D7_1417000	inner membrane complex protein 1l, putative	1	1	1	1	1	1	1	1	1	1	1	1	1	1	1	1	1	1	1	1	1	1	1	1	1	1	1	1	1
PF3D7_1430500	conserved Plasmodium protein, unknown function	1	1	1	1	1	1	1	1	1	1	1	1	1	1	1	1	1	1	1	1	1	1	1	1	1	1	1	1	1
PF3D7_1473300	conserved Plasmodium protein, unknown function	1	1	1	1	1	1	1	1	1	1	1	1	1	1	1	1	1	1	1	1	1	1	1	1	1	1	1	1	1
PF3D7_0313900	conserved Plasmodium protein, unknown function	1	1	1	1	1	1	1	1	1	1	1	1	1	1	1	1	1	1	1	1	1	1	1	1	1	1	1	1	1
PF3D7_0626300	3-oxoacyl-acyl-carrier protein synthase I/II	1	1	1	1	1	1	1	1	1	1	1	1	1	1	1	1	1	1	1	1	1	1	1	1	1	1	1	1	1
PF3D7_0703400	conserved Plasmodium protein, unknown function	1	1	1	1	1	1	1	1	1	1	1	1	1	1	1	1	1	1	1	1	1	1	1	1	1	1	1	1	1
PF3D7_0819400	perforin-like protein 4	1	1	1	1	1	1	1	1	1	1	1	1	1	1	1	1	1	1	1	1	1	1	1	1	1	1	1	1	1
PF3D7_1313100	conserved Plasmodium protein, unknown function	1	1	1	1	1	1	1	1	1	1	1	1	1	1	1	1	1	1	1	1	1	1	1	1	1	1	1	1	1
PF3D7_1403700	translocation associated membrane protein, putative	1	1	1	1	1	1	1	1	1	1	1	1	1	1	1	1	1	1	1	1	1	1	1	1	1	1	1	1	1
PF3D7_1406900	radical SAM protein, putative	1	1	1	1	1	1	1	1	1	1	1	1	1	1	1	1	1	1	1	1	1	1	1	1	1	1	1	1	1
PF3D7_1435800	GTPase Era, putative	1	1	1	1	1	1	1	1	1	1	1	1	1	1	1	1	1	1	1	1	1	1	1	1	1	1	1	1	1
PF3D7_0414400	conserved Plasmodium protein, unknown function	1	1	1	1	1	1	1	1	1	1	1	1	1	1	1	1	1	1	1	1	1	1	1	1	1	1	1	1	1
PF3D7_0805100	conserved Plasmodium protein, unknown function	1	1	1	1	1	1	1	1	1	1	1	1	1	1	1	1	1	1	1	1	1	1	1	1	1	1	1	1	1
PF3D7_0812300	sporozoite surface protein 3, putative	1	1	1	1	1	1	1	1	1	1	1	1	1	1	1	1	1	1	1	1	1	1	1	1	1	1	1	1	1
PF3D7_0815900	dihydrolipoyl dehydrogenase, apicoplast	1	1	1	1	1	1	1	1	1	1	1	1	1	1	1	1	1	1	1	1	1	1	1	1	1	1	1	1	1
PF3D7_0922000	dynein intermediate chain, putative	1	1	1	1	1	1	1	1	1	1	1	1	1	1	1	1	1	1	1	1	1	1	1	1	1	1	1	1	1
PF3D7_0926600	conserved Plasmodium membrane protein, unknown function	1	1	1	1	1	1	1	1	1	1	1	1	1	1	1	1	1	1	1	1	1	1	1	1	1	1	1	1	1
PF3D7_1113900	mitogen-activated protein kinase 2	1	1	1	1	1	1	1	1	1	1	1	1	1	1	1	1	1	1	1	1	1	1	1	1	1	1	1	1	1
PF3D7_1217600	anaphase-promoting complex subunit 10, putative	1	1	1	1	1	1	1	1	1	1	1	1	1	1	1	1	1	1	1	1	1	1	1	1	1	1	1	1	1
PF3D7_1346000	dynactin subunit 2, putative	1	1	1	1	1	1	1	1	1	1	1	1	1	1	1	1	1	1	1	1	1	1	1	1	1	1	1	1	1
PF3D7_1403000	conserved Plasmodium protein, unknown function	1	1	1	1	1	1	1	1	1	1	1	1	1	1	1	1	1	1	1	1	1	1	1	1	1	1	1	1	1
PF3D7_0615200	conserved Plasmodium protein, unknown function	1	1	1	1	1	1	1	1	1	1	1	1	1	1	1	1	1	1	1	1	1	1	1	1	1	1	1	1	1
PF3D7_0624900	GAS8-like protein, putative	1	1	1	1	1	1	1	1	1	1	1	1	1	1	1	1	1	1	1	1	1	1	1	1	1	1	1	1	1
PF3D7_1341700	conserved Plasmodium protein, unknown function	1	1	1	1	1	1	1	1	1	1	1	1	1	1	1	1	1	1	1	1	1	1	1	1	1	1	1	1	1
PF3D7_1362100	14-3-3 protein	1	1	1	1	1	1	1	1	1	1	1	1	1	1	1	1	1	1	1	1	1	1	1	1	1	1	1	1	1
PF3D7_1416600	conserved Plasmodium protein, unknown function	1	1	1	1	1	1	1	1	1	1	1	1	1	1	1	1	1	1	1	1	1	1	1	1	1	1	1	1	1
PF3D7_0622100	conserved Plasmodium protein, unknown function	1	1	1	1	1	1	0	1	1	1	1	1	1	1	1	1	1	1	1	1	1	1	1	1	1	1	1	1	1
PF3D7_0718000	dynein heavy chain, putative	1	1	1	1	1	1	1	1	1	2	1	1	1	1	1	1	1	1	1	1	1	1	1	1	1	1	1	1	1
PF3D7_0605600	nucleoside diphosphate kinase, putative	1	1	1	1	1	1	1	1	1	2	1	1	1	1	1	1	1	1	1	1	1	1	1	1	1	1	1	1	1
PF3D7_1337100	protein kinase 6	1	1	1	1	1	1	1	1	1	2	1	1	1	1	1	1	1	1	1	1	1	1	1	1	1	1	1	1	1
PF3D7_0628900	RAP protein, putative	1	1	1	1	1	1	1	1	1	2	1	1	1	1	1	1	1	1	1	1	1	1	1	1	1	1	1	1	1
PF3D7_1330700	GPI transamidase subunit PIG-U, putative	1	1	1	1	1	1	1	1	1	2	1	1	1	1	1	1	1	1	1	1	1	1	1	1	1	1	1	1	1
PF3D7_1014000	GDP-L-fucose synthase	1	1	1	1	1	1	1	1	1	2	1	1	1	1	1	1	1	1	1	1	1	1	1	1	1	1	1	1	1
PF3D7_0933800	tubulin delta chain, putative	1	1	1	1	1	1	1	1	1	1	1	1	1	1	1	1	1	1	2	1	1	1	1	1	1	1	1	1	1
PF3D7_1026400	cell division cycle protein 20 homolog, putative	1	1	1	1	1	1	1	1	1	1	1	1	1	1	1	2	1	1	1	1	1	1	1	1	1	1	1	1	1
PF3D7_1117200	conserved Plasmodium protein, unknown function	1	1	1	1	1	1	1	1	1	1	1	1	1	1	1	2	1	1	1	1	1	1	1	1	1	1	1	1	1
PF3D7_0526700	conserved protein, unknown function	1	1	1	1	1	1	1	1	1	1	1	1	1	1	1	2	1	1	1	1	1	1	1	1	1	1	1	1	1
PF3D7_1105200	WD repeat-containing protein WRAP73, putative	1	1	1	1	1	1	1	1	1	1	0	1	1	1	1	1	1	1	1	1	1	1	1	1	1	1	1	1	1
PF3D7_1141000	conserved Plasmodium protein, unknown function	1	1	1	1	1	1	1	1	1	1	1	1	1	1	1	1	1	1	1	1	1	1	1	1	1	1	1	0	1
PF3D7_0722100	protein pelota homolog, putative	1	1	1	1	1	1	1	1	1	1	1	1	1	1	1	1	1	1	1	1	1	1	1	1	1	1	1	0	1
PF3D7_1447500	inner membrane complex protein, putative	1	1	1	1	1	1	1	1	1	1	1	1	2	1	1	1	1	1	1	1	1	1	1	1	1	1	1	1	1
PF3D7_1238500	conserved Plasmodium protein, unknown function	1	1	1	1	1	1	1	1	1	1	1	1	1	2	1	1	1	1	1	1	1	1	1	1	1	1	1	1	1
PF3D7_0628800	glutamyl-tRNA(Gln) amidotransferase subunit B	1	1	1	1	1	1	1	1	1	1	1	1	1	1	1	1	1	1	1	2	1	1	1	1	1	1	1	1	1
PF3D7_1213600	dynein light chain 1, putative	1	1	1	1	1	1	1	1	1	0	1	1	1	1	1	1	1	1	1	1	1	1	1	1	1	1	1	1	1
PF3D7_1238700	conserved Plasmodium protein, unknown function	1	1	1	1	1	1	1	1	1	1	1	1	1	1	1	1	1	1	1	1	1	1	2	1	1	1	1	1	1
PF3D7_1008600	zinc finger (CCCH type) protein, putative	1	1	1	0	1	1	1	1	1	1	1	1	1	1	1	1	1	1	1	1	1	1	1	1	1	1	1	1	1
PF3D7_1342500	sporozoite protein essential for cell traversal	1	1	1	1	1	1	1	1	1	1	1	1	1	1	1	1	1	1	1	0	1	1	1	1	1	1	1	1	1
PF3D7_1232300	cytochrome b5, putative	1	1	1	1	1	1	1	1	1	1	1	1	1	1	0	1	1	1	1	1	1	1	1	1	1	1	1	1	1
PF3D7_1235100	conserved Plasmodium protein, unknown function	1	1	1	1	1	1	1	1	1	1	1	1	1	1	0	1	1	1	1	1	1	1	1	1	1	1	1	1	1
PF3D7_0309100	conserved Plasmodium protein, unknown function	1	1	1	1	1	1	1	1	1	1	1	1	1	1	0	1	1	1	1	1	1	1	1	1	1	1	1	1	1
PF3D7_1302400	conserved Plasmodium membrane protein, unknown function	1	1	1	1	1	1	1	1	1	1	1	1	1	1	0	1	1	1	1	1	1	1	1	1	1	1	1	2	1
PF3D7_1420100	conserved Plasmodium protein, unknown function	1	1	1	1	1	1	1	1	1	1	1	1	1	1	1	1	1	1	1	1	1	1	1	1	1	1	1	2	2
PF3D7_1357900	pyrroline-5-carboxylate reductase, putative	1	1	1	1	1	1	1	1	1	1	1	1	1	1	1	1	1	1	1	1	1	1	1	1	1	1	1	2	2
PF3D7_1469600	acetyl-CoA carboxylase, putative	1	1	1	1	1	1	1	1	1	1	1	1	1	1	1	1	1	1	1	1	1	1	1	1	1	1	1	2	2
PF3D7_0807200	conserved Plasmodium membrane protein, unknown function	1	1	1	1	1	1	1	1	1	1	1	1	1	1	1	1	1	1	1	1	1	1	1	1	1	1	1	2	1
PF3D7_0208900	6-cysteine protein	1	1	1	1	1	1	1	1	1	1	1	1	1	0	1	1	1	1	1	1	1	1	1	1	1	1	1	2	1
PF3D7_0506600	histone deacetylase, putative, pseudogene	1	1	0	1	1	1	1	1	1	1	1	1	1	1	1	1	1	1	1	1	1	1	1	1	1	1	1	1	1
PF3D7_1034800	conserved Plasmodium protein, unknown function	1	1	0	1	1	1	1	1	1	1	1	1	1	1	1	1	1	1	1	0	1	1	1	1	1	1	1	1	1
PF3D7_0211400	beta-ketoacyl-ACP synthase III	1	1	1	1	1	1	1	1	1	1	1	1	1	1	1	1	1	2	1	1	1	1	1	1	1	1	1	1	1
PF3D7_0111800	eukaryotic translation initiation factor 4E, putative	1	1	1	1	1	1	1	1	1	1	1	1	1	1	1	1	1	2	1	1	1	1	1	1	1	1	1	1	1
PF3D7_0217400	conserved Plasmodium protein, unknown function	1	1	1	1	1	1	1	1	1	1	1	1	1	1	1	1	1	2	1	1	1	1	1	1	1	1	1	1	1
PF3D7_1117000	conserved Plasmodium membrane protein, unknown function	1	1	1	1	1	1	1	1	1	1	1	1	1	1	1	1	1	2	1	1	1	1	1	1	1	1	1	1	1
PF3D7_1147300	conserved Plasmodium protein, unknown function	1	1	1	1	1	1	1	1	1	1	1	1	1	1	1	1	1	2	1	1	1	1	1	1	1	1	1	1	1
PF3D7_0518900	conserved Plasmodium protein, unknown function	1	1	1	1	1	1	1	1	1	1	1	1	1	1	1	1	1	2	1	1	1	1	1	1	1	1	1	1	1
PF3D7_1431100	PhIL1 interacting protein PIP2	1	1	1	1	1	1	1	1	1	1	1	1	1	1	1	1	1	2	1	1	1	1	1	1	1	1	1	1	1
PF3D7_0422900	methyltransferase, putative	1	1	1	1	1	1	1	1	1	1	1	1	1	0	1	1	1	2	1	1	1	1	1	1	1	1	1	1	1
PF3D7_0421900	conserved Plasmodium protein, unknown function	1	1	1	1	1	1	1	1	1	1	1	1	1	1	1	1	1	2	1	1	0	1	1	1	1	1	1	1	1
PF3D7_1233800	conserved Plasmodium protein, unknown function	1	1	1	1	1	1	1	1	1	1	1	1	1	1	1	1	1	1	1	1	1	1	1	1	0	1	1	1	1
PF3D7_0219100	conserved protein, unknown function	1	1	1	1	1	1	1	1	1	1	1	1	1	1	1	1	1	1	1	1	1	1	1	0	0	1	1	1	1
PF3D7_1211700	DNA replication licensing factor MCM5, putative	1	1	1	1	1	1	1	1	3	1	1	1	1	1	1	1	1	1	1	1	1	1	1	1	1	1	1	1	1
PF3D7_1222100	conserved Plasmodium protein, unknown function	1	1	1	1	1	1	1	1	3	1	1	1	1	1	1	1	1	1	1	1	1	1	1	1	1	1	1	1	1
PF3D7_1244900	conserved Plasmodium protein, unknown function	1	1	1	1	1	1	1	1	3	1	1	1	1	1	1	1	1	1	1	1	1	1	1	1	1	1	1	1	1
PF3D7_0521900	conserved Plasmodium protein, unknown function	1	3	1	1	1	1	1	1	1	1	1	1	1	1	1	1	1	1	1	1	1	1	1	1	1	1	1	1	1
PF3D7_1103400	FeS cluster assembly protein SufD	1	1	1	1	3	1	1	1	1	1	1	1	1	1	1	1	1	1	1	1	1	1	1	1	1	1	1	1	1
PF3D7_1361300	conserved Plasmodium protein, unknown function	1	1	1	1	1	1	1	1	1	1	1	1	1	1	1	1	1	1	1	1	1	1	1	1	1	0	0	1	1
PF3D7_0311000	conserved Plasmodium protein, unknown function	1	1	1	1	1	1	1	1	1	1	1	1	1	1	1	1	1	1	1	1	1	1	1	1	1	0	0	1	1
PF3D7_0706200	conserved Plasmodium protein, unknown function	1	1	1	1	1	1	1	1	1	1	1	1	1	1	1	1	1	1	1	1	1	1	1	1	1	0	0	1	1
PF3D7_1204000	conserved Plasmodium protein, unknown function	1	1	1	1	1	1	1	1	1	1	1	1	1	1	1	1	1	1	1	1	1	1	1	1	1	0	1	1	1
PF3D7_0916800	conserved Plasmodium protein, unknown function	1	1	1	1	1	1	1	1	1	1	1	1	1	1	1	1	1	0	1	1	1	1	1	1	1	0	0	1	1
PF3D7_1473600	conserved Plasmodium protein, unknown function	1	1	1	1	1	1	1	1	1	1	1	1	1	1	1	1	1	0	1	1	1	1	1	1	1	1	1	1	1
PF3D7_0715400	secreted ookinete protein, putative	1	1	1	1	1	1	1	1	1	1	1	1	1	1	1	1	1	0	1	1	1	1	1	1	1	1	1	1	1
PF3D7_1236300	conserved Plasmodium protein, unknown function	1	1	1	1	1	1	1	1	1	1	1	1	1	1	1	1	1	0	1	1	1	1	1	1	1	1	1	1	1
PF3D7_1013700	conserved Plasmodium protein, unknown function	1	1	1	1	1	1	1	1	1	1	1	1	1	1	1	1	1	0	1	1	1	1	1	1	1	1	1	1	1
PF3D7_0927500	dynein light chain, putative	1	1	1	1	1	1	1	1	1	1	1	1	1	1	1	1	1	0	1	1	1	1	1	1	1	1	1	1	1
PF3D7_0827700	magnesium transporter, putative	1	1	1	1	0	1	1	1	1	1	1	1	1	1	1	1	1	0	1	1	1	1	1	1	1	1	1	1	1
PF3D7_1131000	RNA-binding protein s1, putative	1	1	1	1	1	1	1	1	1	1	1	1	0	1	1	1	1	0	1	1	1	1	1	1	1	1	1	1	1
PF3D7_0802700	conserved Plasmodium protein, unknown function	1	1	1	1	1	1	1	1	1	2	1	1	1	0	1	1	1	0	1	1	1	1	1	1	1	1	1	1	1
PF3D7_1009100	conserved Plasmodium membrane protein, unknown function	1	1	1	1	1	1	1	1	1	1	1	1	1	0	1	1	1	0	1	1	1	1	1	1	1	1	1	1	1
PF3D7_0928100	conserved Plasmodium protein, unknown function	1	1	1	1	1	1	1	1	1	1	1	1	1	0	0	1	1	0	1	1	1	1	1	1	1	1	1	1	1
PF3D7_1242900	mitochondrial import inner membrane translocase subunit TIM13, putative	1	1	1	1	1	1	1	1	1	0	1	1	1	2	1	1	1	0	1	1	1	1	1	1	1	1	1	1	1
PF3D7_0530500	conserved Plasmodium membrane protein, unknown function	1	1	1	1	1	1	1	0	1	1	1	1	1	1	1	1	1	1	1	1	1	1	1	1	1	1	1	1	1
PF3D7_0411200	conserved Plasmodium protein, unknown function	1	1	1	1	1	1	1	0	1	1	1	1	1	1	1	1	1	1	1	1	1	1	1	1	1	1	1	1	1
PF3D7_1121800	peptidase M16, putative	1	1	1	1	1	1	1	0	1	1	1	1	1	1	1	1	1	1	1	1	1	1	1	1	1	1	1	1	1
PF3D7_0408600	sporozoite invasion-associated protein 1	1	1	1	1	1	1	1	0	1	1	1	1	1	1	1	1	1	1	1	1	1	1	1	1	1	1	1	1	1
PF3D7_0511400	conserved Plasmodium protein, unknown function	1	1	1	1	0	1	1	0	1	1	1	1	1	1	1	1	1	1	1	1	1	1	1	1	1	1	1	1	1
PF3D7_1409500	conserved Plasmodium protein, unknown function	1	1	1	0	1	1	1	0	1	0	1	1	1	1	1	1	1	1	1	1	1	1	1	1	1	1	1	1	1
PF3D7_1407000	LCCL domain-containing protein	1	1	1	1	1	1	1	1	1	1	1	1	1	1	1	1	1	2	1	1	1	1	1	2	2	1	1	1	1
PF3D7_1210900	GPI mannosyltransferase 1	1	1	1	1	1	1	1	1	1	1	1	1	1	1	0	1	1	1	1	1	1	1	1	2	2	1	1	1	1
PF3D7_1202300	dynein heavy chain, putative	1	1	1	1	1	1	1	2	1	2	1	1	1	1	1	1	1	1	1	1	1	1	1	1	2	1	1	1	1
PF3D7_0820800	conserved Plasmodium protein, unknown function	1	1	1	1	1	1	1	4	1	1	1	1	1	1	1	1	1	1	1	1	1	1	1	1	1	1	1	1	1
PF3D7_0820700	2-oxoglutarate dehydrogenase E1 component	1	1	1	1	1	1	1	3	1	1	1	1	1	1	1	1	1	1	1	1	1	1	1	1	1	1	1	1	1
PF3D7_0602000	zinc finger protein, putative	1	1	1	3	1	1	1	1	1	1	1	1	1	1	1	1	1	1	1	1	1	1	1	1	1	1	1	1	1
PF3D7_1303700	conserved Plasmodium protein, unknown function	1	1	1	2	1	1	1	1	1	1	1	1	1	1	1	1	1	1	1	1	1	1	1	1	1	1	1	1	1
PF3D7_1440500	allantoicase, putative	1	1	2	2	2	1	1	1	1	1	1	1	1	1	1	1	1	1	1	1	1	1	1	1	1	1	1	1	1
PF3D7_0207300	serine repeat antigen 8	1	1	1	2	1	1	1	1	1	1	1	1	1	0	1	1	1	1	1	1	1	1	1	1	1	1	1	2	2
PF3D7_1245600	kinesin, putative	1	1	1	1	1	1	1	1	1	1	1	1	1	1	1	1	1	1	1	1	1	1	1	1	1	2	1	1	1
PF3D7_0318800	triosephosphate isomerase, putative	1	1	1	1	1	1	1	1	1	1	1	1	1	1	1	1	1	1	1	1	1	1	1	1	1	2	1	1	1
PF3D7_0926000	protein kinase, putative	1	1	1	1	1	1	1	1	1	1	1	1	1	1	1	1	1	1	1	1	1	1	1	1	1	2	2	1	1
PF3D7_0616900	conserved Plasmodium protein, unknown function	1	1	1	1	1	1	1	1	1	1	1	1	1	1	2	1	1	1	1	1	1	1	1	1	1	2	2	1	1
PF3D7_0717000	conserved Plasmodium membrane protein, unknown function	1	1	1	1	1	1	1	1	1	1	1	1	1	1	0	1	1	2	1	0	1	1	1	1	1	2	1	1	1
PF3D7_1346800	6-cysteine protein	1	1	1	1	1	1	1	1	1	1	1	1	1	2	1	1	1	1	2	3	1	1	1	1	1	1	1	1	1
PF3D7_0620000	secreted ookinete protein 25, putative	1	1	1	1	1	1	1	1	1	1	1	1	1	2	1	1	1	1	2	2	1	1	1	1	1	1	1	1	1
PF3D7_0414500	RNA-binding protein, putative	1	1	1	1	1	1	1	1	1	1	1	1	1	0	1	1	1	1	0	0	1	1	1	1	1	1	1	1	1
PF3D7_1112800	conserved protein, unknown function	1	1	1	1	1	1	1	1	1	1	0	1	1	0	1	1	1	1	0	0	1	1	1	1	1	1	1	1	1
PF3D7_0107600	eukaryotic translation initiation factor 2-alpha kinase 2, putative	1	1	1	1	1	1	1	1	1	1	1	1	1	0	0	1	1	1	0	0	1	1	1	1	1	1	1	1	1
PF3D7_1203400	major facilitator superfamily domain-containing protein, putative	1	1	1	1	1	1	1	1	1	1	1	1	1	0	0	1	1	0	0	0	1	1	1	1	1	1	1	1	1
PF3D7_1219800	conserved Plasmodium protein, unknown function	1	1	1	2	1	1	1	1	1	1	1	1	1	0	0	0	1	0	1	1	1	1	1	1	1	0	0	1	1
PF3D7_1426300	dynein intermediate chain, putative	1	1	1	1	1	1	1	1	1	1	1	2	2	1	2	1	2	2	2	2	2	1	1	1	1	1	1	1	1
PF3D7_1147500	protein farnesyltransferase subunit beta	1	1	1	1	1	1	1	1	1	1	1	2	2	2	2	1	2	2	2	2	1	1	1	1	1	1	1	1	1
PF3D7_1325500	conserved Plasmodium protein, unknown function	1	1	1	1	1	1	1	1	1	1	1	2	2	2	1	2	2	2	1	1	1	1	1	1	1	1	1	1	1
PF3D7_1468600	aminophospholipid transporter, putative	1	1	1	1	1	1	1	1	1	1	1	1	1	1	1	1	1	1	1	1	1	0	0	0	0	0	0	1	1
PF3D7_1009600	protein phosphatase PPM10, putative	1	1	1	1	1	1	1	1	1	1	1	1	1	1	1	1	1	1	1	1	1	0	0	0	0	0	0	1	1
PF3D7_1403900	serine/threonine protein phosphatase CPPED1, putative	1	1	1	1	1	1	1	1	1	1	1	1	1	1	1	1	1	1	1	1	1	0	0	0	0	0	0	1	1
PF3D7_1333100	conserved Plasmodium protein, unknown function	1	1	1	1	1	1	1	1	1	1	1	1	1	1	2	1	1	1	1	1	1	0	0	0	0	0	0	1	1
PF3D7_1469400	nucleoside transporter 3, putative	1	1	1	1	1	1	1	1	1	1	1	1	1	1	0	1	1	1	1	1	1	0	0	0	0	0	0	1	1
PF3D7_0502500	conserved Plasmodium protein, unknown function	1	1	1	1	1	1	1	1	1	1	0	1	1	1	1	1	1	2	1	1	1	0	0	0	0	0	0	1	1
PF3D7_1209100	conserved Plasmodium protein, unknown function	1	1	1	1	1	1	1	1	1	1	0	1	1	1	1	1	1	0	1	1	1	0	0	0	0	0	0	1	1
PF3D7_1408300	conserved Plasmodium protein, unknown function	1	1	1	2	1	1	1	1	1	1	1	1	1	1	1	1	1	1	1	1	1	0	0	0	0	0	0	0	0
PF3D7_0902900	conserved Plasmodium protein, unknown function	1	1	1	1	1	1	1	0	1	1	1	1	1	1	1	1	1	1	1	0	1	0	0	0	0	0	0	0	0
PF3D7_1016600	Plasmodium exported protein (PHISTc), unknown function	1	1	1	1	1	1	1	1	1	1	1	1	1	0	1	2	2	1	1	1	2	0	0	0	0	0	0	0	0
PF3D7_0801400	conserved Plasmodium protein, unknown function	1	1	1	1	1	1	1	1	1	1	0	0	0	0	0	0	0	0	0	0	0	0	0	0	0	0	0	1	1
PF3D7_1004100	conserved Plasmodium protein, unknown function	1	1	1	1	1	1	1	1	1	1	0	0	0	0	0	0	0	0	0	0	0	0	0	0	0	0	0	1	1
PF3D7_1339000	conserved Plasmodium protein, unknown function	1	1	1	1	1	1	1	1	1	1	0	0	0	0	0	0	0	0	0	0	0	0	0	0	0	0	0	1	1
PF3D7_0304700	conserved Plasmodium protein, unknown function	1	1	1	1	1	1	1	1	1	1	0	0	0	0	0	0	0	0	0	0	0	0	0	0	0	0	0	1	0
PF3D7_0609600	conserved Plasmodium protein, unknown function	1	1	1	1	1	1	1	1	1	1	0	0	0	0	0	0	0	0	0	0	0	0	0	0	0	0	0	0	0
PF3D7_0312900	hypothetical protein	1	1	1	1	1	1	1	1	1	1	0	0	0	0	0	0	0	0	0	0	0	0	0	0	0	0	0	0	0
PF3D7_0726200	serine/threonine protein kinase, FIKK family	1	1	1	1	1	1	1	0	1	1	0	0	0	0	0	0	0	0	0	0	0	0	0	0	0	0	0	0	0
PF3D7_1016500	Plasmodium exported protein (PHISTc), unknown function	1	1	1	1	1	1	1	0	1	1	0	0	0	0	0	0	0	0	0	0	0	0	0	0	0	0	0	0	0
PF3D7_1319800	conserved Plasmodium protein, unknown function	1	1	1	1	1	1	1	1	1	1	1	0	0	0	0	0	0	0	0	0	1	0	0	0	0	0	0	1	1
PF3D7_0417000	conserved Plasmodium protein, unknown function	1	1	1	1	1	1	1	1	1	1	1	0	0	0	0	0	0	0	0	0	1	1	1	1	1	1	1	1	1
PF3D7_1426400	MORN repeat protein, putative	1	1	1	1	1	1	1	1	1	1	1	0	0	0	0	0	0	0	0	0	0	1	1	1	1	1	1	1	1
PF3D7_1027000	conserved Plasmodium protein, unknown function	1	1	1	0	0	1	1	0	1	2	1	0	0	0	0	0	0	0	0	0	0	1	1	1	1	1	1	1	1

## Sheet: MG
PF_Gene	PlasmoDB_annotation	P..falciparum.3D7	P..falciparum.IT	P..praefalciparum.G01	P..adleri.G01	P..blacklocki.G01	P..reichenowi.CDC	P..reichenowi.G01	P..billcollinsi.G01	P..gaboni.G01	P..gaboni.SY75	P..malariae.UG01	P..vivax.P01	P..vivax.Sal.1	P..coatneyi.Hackeri	P..inui.San.Antonio.1	P..cynomolgi.B	P..cynomolgi.M	P..fragile.nilgiri	P..knowlesi.H	P..knowlesi.Malayan.Pk1.A	P..ovale.curtisi.GH01	P..chabaudi.chabaudi	P..berghei.ANKA	P..yoelii.yoelii.17X	P..yoelii.yoelii.YM	P..vinckei.petteri.CR	P..vinckei.vinckei.vinckei	P..gallinaceum.8A	P..relictum.SGS1.like
PF3D7_0205300	conserved Plasmodium protein, unknown function	1	1	1	1	1	1	1	1	1	1	1	1	1	1	1	1	1	1	1	1	1	1	1	1	1	1	1	1	1
PF3D7_0216900	conserved Plasmodium protein, unknown function	1	1	1	1	1	1	1	1	1	1	1	1	1	1	1	1	1	1	1	1	1	1	1	1	1	1	1	1	1
PF3D7_0728700	alpha/beta hydrolase, putative	1	1	1	1	1	1	1	1	1	1	1	1	1	1	1	1	1	1	1	1	1	1	1	1	1	1	1	1	1
PF3D7_0809700	RuvB-like helicase 1	1	1	1	1	1	1	1	1	1	1	1	1	1	1	1	1	1	1	1	1	1	1	1	1	1	1	1	1	1
PF3D7_0813800	GDP-mannose 4,6-dehydratase	1	1	1	1	1	1	1	1	1	1	1	1	1	1	1	1	1	1	1	1	1	1	1	1	1	1	1	1	1
PF3D7_1010400	conserved Plasmodium protein, unknown function	1	1	1	1	1	1	1	1	1	1	1	1	1	1	1	1	1	1	1	1	1	1	1	1	1	1	1	1	1
PF3D7_1131500	conserved Plasmodium protein, unknown function	1	1	1	1	1	1	1	1	1	1	1	1	1	1	1	1	1	1	1	1	1	1	1	1	1	1	1	1	1
PF3D7_1140500	myosin K, putative	1	1	1	1	1	1	1	1	1	1	1	1	1	1	1	1	1	1	1	1	1	1	1	1	1	1	1	1	1
PF3D7_1319000	conserved Plasmodium protein, unknown function	1	1	1	1	1	1	1	1	1	1	1	1	1	1	1	1	1	1	1	1	1	1	1	1	1	1	1	1	1
PF3D7_1369300	conserved Plasmodium protein, unknown function	1	1	1	1	1	1	1	1	1	1	1	1	1	1	1	1	1	1	1	1	1	1	1	1	1	1	1	1	1
PF3D7_1422300	DnaJ protein, putative	1	1	1	1	1	1	1	1	1	1	1	1	1	1	1	1	1	1	1	1	1	1	1	1	1	1	1	1	1
PF3D7_1430800	PhIL1 interacting protein PIP3	1	1	1	1	1	1	1	1	1	1	1	1	1	1	1	1	1	1	1	1	1	1	1	1	1	1	1	1	1
PF3D7_0407700	conserved Plasmodium protein, unknown function	1	1	1	1	1	1	1	1	1	1	1	1	1	1	1	1	1	1	1	1	1	1	1	1	1	1	1	1	1
PF3D7_0414600	acylated pleckstrin-homology domain-containing protein, putative	1	1	1	1	1	1	1	1	1	1	1	1	1	1	1	1	1	1	1	1	1	1	1	1	1	1	1	1	1
PF3D7_0612600	cytoplasmic tRNA 2-thiolation protein 1, putative	1	1	1	1	1	1	1	1	1	1	1	1	1	1	1	1	1	1	1	1	1	1	1	1	1	1	1	1	1
PF3D7_1014900	conserved Plasmodium protein, unknown function	1	1	1	1	1	1	1	1	1	1	1	1	1	1	1	1	1	1	1	1	1	1	1	1	1	1	1	1	1
PF3D7_1031200	MORN repeat-containing protein 1	1	1	1	1	1	1	1	1	1	1	1	1	1	1	1	1	1	1	1	1	1	1	1	1	1	1	1	1	1
PF3D7_1217400	conserved Plasmodium protein, unknown function	1	1	1	1	1	1	1	1	1	1	1	1	1	1	1	1	1	1	1	1	1	1	1	1	1	1	1	1	1
PF3D7_1312800	conserved Plasmodium protein, unknown function	1	1	1	1	1	1	1	1	1	1	1	1	1	1	1	1	1	1	1	1	1	1	1	1	1	1	1	1	1
PF3D7_1337700	conserved Plasmodium protein, unknown function	1	1	1	1	1	1	1	1	1	1	1	1	1	1	1	1	1	1	1	1	1	1	1	1	1	1	1	1	1
PF3D7_1365600	DNA topoisomerase VI, b subunit, putative	1	1	1	1	1	1	1	1	1	1	1	1	1	1	1	1	1	1	1	1	1	1	1	1	1	1	1	1	1
PF3D7_1472500	conserved Plasmodium protein, unknown function	1	1	1	1	1	1	1	1	1	1	1	1	1	1	1	1	1	1	1	1	1	1	1	1	1	1	1	1	1
PF3D7_0418800	MOLO1 domain-containing protein, putative	1	1	1	1	1	1	1	1	1	1	1	1	1	1	1	1	1	1	1	1	1	1	1	1	1	1	1	1	1
PF3D7_0517800	apicortin, putative	1	1	1	1	1	1	1	1	1	1	1	1	1	1	1	1	1	1	1	1	1	1	1	1	1	1	1	1	1
PF3D7_1006000	IMP1-like protein, putative	1	1	1	1	1	1	1	1	1	1	1	1	1	1	1	1	1	1	1	1	1	1	1	1	1	1	1	1	1
PF3D7_1448200	condensin-2 complex subunit G2, putative	1	1	1	1	1	1	1	1	1	1	1	1	1	1	1	1	1	1	1	1	1	1	1	1	1	1	1	1	1
PF3D7_1454900	conserved Plasmodium protein, unknown function	1	1	1	1	1	1	1	1	1	1	1	1	1	1	1	1	1	1	1	1	1	1	1	1	1	1	1	1	1
PF3D7_0502300	conserved Plasmodium protein, unknown function	1	1	1	1	1	1	1	1	1	1	1	1	1	1	1	1	1	1	1	1	1	1	1	1	1	1	1	1	1
PF3D7_0510700	conserved Plasmodium protein, unknown function	1	1	1	1	1	1	1	1	1	1	1	1	1	1	1	1	1	1	1	1	1	1	1	1	1	1	1	1	1
PF3D7_0607700	conserved Plasmodium protein, unknown function	1	1	1	1	1	1	1	1	1	1	1	1	1	1	1	1	1	1	1	1	1	1	1	1	1	1	1	1	1
PF3D7_0620700	DnaJ protein, putative	1	1	1	1	1	1	1	1	1	1	1	1	1	1	1	1	1	1	1	1	1	1	1	1	1	1	1	1	1
PF3D7_0825700	conserved Plasmodium protein, unknown function	1	1	1	1	1	1	1	1	1	1	1	1	1	1	1	1	1	1	1	1	1	1	1	1	1	1	1	1	1
PF3D7_0825800	conserved Plasmodium protein, unknown function	1	1	1	1	1	1	1	1	1	1	1	1	1	1	1	1	1	1	1	1	1	1	1	1	1	1	1	1	1
PF3D7_0904200	PH domain-containing protein, putative	1	1	1	1	1	1	1	1	1	1	1	1	1	1	1	1	1	1	1	1	1	1	1	1	1	1	1	1	1
PF3D7_0915800	glycolipid transfer protein, putative	1	1	1	1	1	1	1	1	1	1	1	1	1	1	1	1	1	1	1	1	1	1	1	1	1	1	1	1	1
PF3D7_0930000	procollagen lysine 5-dioxygenase, putative	1	1	1	1	1	1	1	1	1	1	1	1	1	1	1	1	1	1	1	1	1	1	1	1	1	1	1	1	1
PF3D7_1031000	ookinete surface protein P25	1	1	1	1	1	1	1	1	1	1	1	1	1	1	1	1	1	1	1	1	1	1	1	1	1	1	1	1	1
PF3D7_1129600	phosphatidylinositol-4-phosphate 5-kinase, putative	1	1	1	1	1	1	1	1	1	1	1	1	1	1	1	1	1	1	1	1	1	1	1	1	1	1	1	1	1
PF3D7_1141900	inner membrane complex protein 1b, putative	1	1	1	1	1	1	1	1	1	1	1	1	1	1	1	1	1	1	1	1	1	1	1	1	1	1	1	1	1
PF3D7_1147200	tubulin--tyrosine ligase, putative	1	1	1	1	1	1	1	1	1	1	1	1	1	1	1	1	1	1	1	1	1	1	1	1	1	1	1	1	1
PF3D7_1210200	zinc finger protein, putative	1	1	1	1	1	1	1	1	1	1	1	1	1	1	1	1	1	1	1	1	1	1	1	1	1	1	1	1	1
PF3D7_1214800	conserved Plasmodium protein, unknown function	1	1	1	1	1	1	1	1	1	1	1	1	1	1	1	1	1	1	1	1	1	1	1	1	1	1	1	1	1
PF3D7_1222800	conserved Plasmodium protein, unknown function	1	1	1	1	1	1	1	1	1	1	1	1	1	1	1	1	1	1	1	1	1	1	1	1	1	1	1	1	1
PF3D7_1248400	conserved Plasmodium protein, unknown function	1	1	1	1	1	1	1	1	1	1	1	1	1	1	1	1	1	1	1	1	1	1	1	1	1	1	1	1	1
PF3D7_1250100	osmiophilic body protein G377	1	1	1	1	1	1	1	1	1	1	1	1	1	1	1	1	1	1	1	1	1	1	1	1	1	1	1	1	1
PF3D7_1250400	conserved Plasmodium protein, unknown function	1	1	1	1	1	1	1	1	1	1	1	1	1	1	1	1	1	1	1	1	1	1	1	1	1	1	1	1	1
PF3D7_1321000	conserved Plasmodium protein, unknown function	1	1	1	1	1	1	1	1	1	1	1	1	1	1	1	1	1	1	1	1	1	1	1	1	1	1	1	1	1
PF3D7_1455800	LCCL domain-containing protein	1	1	1	1	1	1	1	1	1	1	1	1	1	1	1	1	1	1	1	1	1	1	1	1	1	1	1	1	1
PF3D7_0203200	conserved Plasmodium protein, unknown function	1	1	1	1	1	1	1	1	1	1	1	1	1	1	1	1	1	1	1	1	1	1	1	1	1	1	1	1	1
PF3D7_0724900	kinesin-19, putative	1	1	1	1	1	1	1	1	1	1	1	1	1	1	1	1	1	1	1	1	1	1	1	1	1	1	1	1	1
PF3D7_1128300	ATP-dependent 6-phosphofructokinase	1	1	1	1	1	1	1	1	1	1	1	1	1	1	1	1	1	1	1	1	1	1	1	1	1	1	1	1	1
PF3D7_1213500	integral membrane protein GPR180, putative	1	1	1	1	1	1	1	1	1	1	1	1	1	1	1	1	1	1	1	1	1	1	1	1	1	1	1	1	1
PF3D7_1221100	conserved Plasmodium protein, unknown function	1	1	1	1	1	1	1	1	1	1	1	1	1	1	1	1	1	1	1	1	1	1	1	1	1	1	1	1	1
PF3D7_1234700	upregulated in late gametocytes ULG8	1	1	1	1	1	1	1	1	1	1	1	1	1	1	1	1	1	1	1	1	1	1	1	1	1	1	1	1	1
PF3D7_1251000	HSP20-like chaperone, putative	1	1	1	1	1	1	1	1	1	1	1	1	1	1	1	1	1	1	1	1	1	1	1	1	1	1	1	1	1
PF3D7_1316000	protein kinase, putative	1	1	1	1	1	1	1	1	1	1	1	1	1	1	1	1	1	1	1	1	1	1	1	1	1	1	1	1	1
PF3D7_1316200	ADP-ribosylation factor, putative	1	1	1	1	1	1	1	1	1	1	1	1	1	1	1	1	1	1	1	1	1	1	1	1	1	1	1	1	1
PF3D7_1416700	conserved Plasmodium protein, unknown function	1	1	1	1	1	1	1	1	1	1	1	1	1	1	1	1	1	1	1	1	1	1	1	1	1	1	1	1	1
PF3D7_0802900	conserved Plasmodium protein, unknown function	1	1	1	1	1	1	1	1	1	1	1	1	1	1	1	1	1	1	1	1	1	1	1	1	1	1	1	1	1
PF3D7_1026100	conserved Plasmodium protein, unknown function	1	1	1	1	1	1	1	1	1	1	1	1	1	1	1	1	1	1	1	1	1	1	1	1	1	1	1	1	1
PF3D7_1136100	conserved Plasmodium protein, unknown function	1	1	1	1	1	1	1	1	1	1	1	1	1	1	1	1	1	1	1	1	1	1	1	1	1	1	1	1	1
PF3D7_0514500	conserved Plasmodium membrane protein, unknown function	1	1	1	1	1	1	1	1	1	1	1	1	1	1	1	1	1	1	1	1	1	1	1	1	1	1	1	1	1
PF3D7_0516500	major facilitator superfamily domain-containing protein, putative	1	1	1	1	1	1	1	1	1	1	1	1	1	1	1	1	1	1	1	1	1	1	1	1	1	1	1	1	1
PF3D7_0517500	UTP--glucose-1-phosphate uridylyltransferase, putative	1	1	1	1	1	1	1	1	1	1	1	1	1	1	1	1	1	1	1	1	1	1	1	1	1	1	1	1	1
PF3D7_0623400	MEI2-like RNA-binding protein, putative	1	1	1	1	1	1	1	1	1	1	1	1	1	1	1	1	1	1	1	1	1	1	1	1	1	1	1	1	1
PF3D7_0722800	conserved Plasmodium protein, unknown function	1	1	1	1	1	1	1	1	1	1	1	1	1	1	1	1	1	1	1	1	1	1	1	1	1	1	1	1	1
PF3D7_0816500	small heat shock protein HSP20, putative	1	1	1	1	1	1	1	1	1	1	1	1	1	1	1	1	1	1	1	1	1	1	1	1	1	1	1	1	1
PF3D7_0823500	inner membrane complex protein 1i, putative	1	1	1	1	1	1	1	1	1	1	1	1	1	1	1	1	1	1	1	1	1	1	1	1	1	1	1	1	1
PF3D7_0825900	conserved Plasmodium protein, unknown function	1	1	1	1	1	1	1	1	1	1	1	1	1	1	1	1	1	1	1	1	1	1	1	1	1	1	1	1	1
PF3D7_0828000	rhomboid protease ROM3	1	1	1	1	1	1	1	1	1	1	1	1	1	1	1	1	1	1	1	1	1	1	1	1	1	1	1	1	1
PF3D7_0906400	dynein intermediate light chain, putative	1	1	1	1	1	1	1	1	1	1	1	1	1	1	1	1	1	1	1	1	1	1	1	1	1	1	1	1	1
PF3D7_0922900	3-oxoacyl-[acyl-carrier-protein] reductase	1	1	1	1	1	1	1	1	1	1	1	1	1	1	1	1	1	1	1	1	1	1	1	1	1	1	1	1	1
PF3D7_1020800	dihydrolipoamide acyltransferase component E2	1	1	1	1	1	1	1	1	1	1	1	1	1	1	1	1	1	1	1	1	1	1	1	1	1	1	1	1	1
PF3D7_1104500	WD repeat-containing protein, putative	1	1	1	1	1	1	1	1	1	1	1	1	1	1	1	1	1	1	1	1	1	1	1	1	1	1	1	1	1
PF3D7_1111600	endonuclease/exonuclease/phosphatase family protein, putative	1	1	1	1	1	1	1	1	1	1	1	1	1	1	1	1	1	1	1	1	1	1	1	1	1	1	1	1	1
PF3D7_1118800	actin-related protein 2/3 complex subunit 1, putative	1	1	1	1	1	1	1	1	1	1	1	1	1	1	1	1	1	1	1	1	1	1	1	1	1	1	1	1	1
PF3D7_1204400	conserved Plasmodium membrane protein, unknown function	1	1	1	1	1	1	1	1	1	1	1	1	1	1	1	1	1	1	1	1	1	1	1	1	1	1	1	1	1
PF3D7_1246100	delta-aminolevulinic acid synthetase	1	1	1	1	1	1	1	1	1	1	1	1	1	1	1	1	1	1	1	1	1	1	1	1	1	1	1	1	1
PF3D7_1312000	malonyl CoA-acyl carrier protein transacylase	1	1	1	1	1	1	1	1	1	1	1	1	1	1	1	1	1	1	1	1	1	1	1	1	1	1	1	1	1
PF3D7_1313300	peptidyl-prolyl cis-trans isomerase, putative	1	1	1	1	1	1	1	1	1	1	1	1	1	1	1	1	1	1	1	1	1	1	1	1	1	1	1	1	1
PF3D7_1325200	lactate dehydrogenase, putative	1	1	1	1	1	1	1	1	1	1	1	1	1	1	1	1	1	1	1	1	1	1	1	1	1	1	1	1	1
PF3D7_1344600	lipoyl synthase	1	1	1	1	1	1	1	1	1	1	1	1	1	1	1	1	1	1	1	1	1	1	1	1	1	1	1	1	1
PF3D7_1413100	conserved Plasmodium protein, unknown function	1	1	1	1	1	1	1	1	1	1	1	1	1	1	1	1	1	1	1	1	1	1	1	1	1	1	1	1	1
PF3D7_1415700	serine palmitoyltransferase, putative	1	1	1	1	1	1	1	1	1	1	1	1	1	1	1	1	1	1	1	1	1	1	1	1	1	1	1	1	1
PF3D7_1429300	CPW-WPC family protein	1	1	1	1	1	1	1	1	1	1	1	1	1	1	1	1	1	1	1	1	1	1	1	1	1	1	1	1	1
PF3D7_1455000	protein phosphatase PPM3, putative	1	1	1	1	1	1	1	1	1	1	1	1	1	1	1	1	1	1	1	1	1	1	1	1	1	1	1	1	1
PF3D7_1470500	phosphodiesterase delta, putative	1	1	1	1	1	1	1	1	1	1	1	1	1	1	1	1	1	1	1	1	1	1	1	1	1	1	1	1	1
PF3D7_1471500	transmembrane protein 43, putative	1	1	1	1	1	1	1	1	1	1	1	1	1	1	1	1	1	1	1	1	1	1	1	1	1	1	1	1	1
PF3D7_0303900	phosphatidylethanolamine-binding protein, putative	1	1	1	1	1	1	1	1	1	1	1	1	1	1	1	1	1	1	1	1	1	1	1	1	1	1	1	1	1
PF3D7_0621400	Pf77 protein	1	1	1	1	1	1	1	1	1	1	1	1	1	1	1	1	1	1	1	1	1	1	1	1	1	1	1	1	1
PF3D7_0903800	LCCL domain-containing protein	1	1	1	1	1	1	1	1	1	1	1	1	1	1	1	1	1	1	1	1	1	1	1	1	1	1	1	1	1
PF3D7_0925100	conserved Plasmodium protein, unknown function	1	1	1	1	1	1	1	1	1	1	1	1	1	1	1	1	1	1	1	1	1	1	1	1	1	1	1	1	1
PF3D7_0926500	conserved Plasmodium protein, unknown function	1	1	1	1	1	1	1	1	1	1	1	1	1	1	1	1	1	1	1	1	1	1	1	1	1	1	1	1	1
PF3D7_0929600	G2 protein, putative	1	1	1	1	1	1	1	1	1	1	1	1	1	1	1	1	1	1	1	1	1	1	1	1	1	1	1	1	1
PF3D7_1221400	inner membrane complex protein 1h, putative	1	1	1	1	1	1	1	1	1	1	1	1	1	1	1	1	1	1	1	1	1	1	1	1	1	1	1	1	1
PF3D7_1236500	conserved Plasmodium protein, unknown function	1	1	1	1	1	1	1	1	1	1	1	1	1	1	1	1	1	1	1	1	1	1	1	1	1	1	1	1	1
PF3D7_1239400	conserved Plasmodium protein, unknown function	1	1	1	1	1	1	1	1	1	1	1	1	1	1	1	1	1	1	1	1	1	1	1	1	1	1	1	1	1
PF3D7_1431900	inner membrane complex suture component, putative	1	1	1	1	1	1	1	1	1	1	1	1	1	1	1	1	1	1	1	1	1	1	1	1	1	1	1	1	1
PF3D7_0318000	conserved Plasmodium protein, unknown function	1	1	1	1	1	1	1	1	1	1	1	1	1	0	1	1	1	1	1	1	1	1	1	1	1	1	1	1	1
PF3D7_0922300	conserved Plasmodium protein, unknown function	1	1	1	1	1	1	1	1	1	1	1	1	1	0	1	1	1	1	1	1	1	1	1	1	1	1	1	1	1
PF3D7_1362600	conserved Plasmodium protein, unknown function	1	1	1	1	1	1	1	1	1	1	1	1	1	0	1	1	1	1	1	1	1	1	1	1	1	1	1	1	1
PF3D7_1327100	conserved Plasmodium protein, unknown function	1	1	1	1	1	1	1	1	1	1	1	1	1	1	1	1	1	1	1	1	1	1	2	1	1	1	1	1	1
PF3D7_1413000	conserved Plasmodium protein, unknown function	1	1	1	2	1	1	1	1	1	1	1	1	1	1	1	1	1	1	1	1	1	1	1	1	1	1	1	1	1
PF3D7_1404200	conserved Plasmodium protein, unknown function	1	1	1	2	1	1	1	1	1	1	1	1	1	1	1	1	1	1	1	1	1	1	1	1	1	1	1	1	1
PF3D7_0103800	actin-related protein	1	1	1	2	1	1	1	1	1	1	1	1	1	1	1	1	1	1	1	1	1	1	1	1	1	1	1	1	1
PF3D7_1313500	conserved Plasmodium membrane protein, unknown function	1	1	1	1	1	1	1	1	1	1	1	2	1	1	1	1	1	1	1	1	1	1	1	1	1	1	1	1	1
PF3D7_0216000	DEAD/DEAH box helicase, putative	1	1	1	1	1	1	1	1	1	1	1	1	1	1	1	1	1	1	1	1	1	1	1	1	1	1	1	2	1
PF3D7_1214500	conserved Plasmodium protein, unknown function	1	1	1	1	1	1	1	1	1	1	1	1	1	1	1	1	1	1	1	1	1	1	1	1	1	1	1	2	1
PF3D7_1454300	SNF1-related serine/threonine protein kinase KIN	1	1	1	1	1	1	1	1	1	1	1	1	1	1	1	1	1	1	1	1	1	1	1	1	1	1	1	2	1
PF3D7_0411700	conserved Plasmodium protein, unknown function	1	1	1	1	1	1	1	0	1	1	1	1	1	1	1	1	1	1	1	1	1	1	1	1	1	1	1	1	1
PF3D7_0407900	AAA family ATPase, putative	1	1	1	1	1	1	1	0	1	1	1	1	1	1	1	1	1	1	1	1	1	1	1	1	1	1	1	1	1
PF3D7_1121400	WD repeat-containing protein, putative	1	1	1	1	1	1	1	0	1	1	1	1	1	1	1	1	1	1	1	1	1	1	1	1	1	1	1	1	1
PF3D7_0715100	C-Myc-binding protein, putative	1	1	1	1	1	1	1	1	1	1	1	1	1	1	1	0	1	1	1	1	1	1	1	1	1	1	1	1	1
PF3D7_1010500	ankyrin-repeat protein, putative	1	1	1	1	1	1	1	1	1	1	1	1	1	1	1	1	1	1	1	1	1	1	0	1	1	1	1	1	1
PF3D7_1230100	thioredoxin-like associated protein 1, putative	1	1	1	1	1	1	1	1	1	1	1	1	1	1	1	1	1	2	1	1	1	1	1	1	1	1	1	1	1
PF3D7_1362900	conserved Plasmodium protein, unknown function	1	1	1	1	1	1	1	1	1	1	1	1	1	1	1	1	1	2	1	1	1	1	1	1	1	1	1	1	1
PF3D7_0406900	conserved Plasmodium protein, unknown function	1	1	1	1	1	1	1	1	1	1	1	1	1	1	1	1	1	1	1	1	0	1	1	1	1	1	1	1	1
PF3D7_0624300	CPW-WPC family protein	1	1	1	1	1	1	1	1	1	1	1	1	1	1	1	1	1	1	1	1	1	1	1	1	1	2	1	1	1
PF3D7_0920300	conserved Plasmodium protein, unknown function	1	1	1	1	1	1	1	1	1	1	1	1	1	1	1	1	1	1	1	1	1	1	1	1	1	2	1	1	1
PF3D7_0213600	conserved Plasmodium protein, unknown function	1	1	1	1	1	1	1	1	1	1	1	1	1	1	1	1	1	2	1	1	1	1	1	1	1	2	1	1	1
PF3D7_0203800	conserved Plasmodium protein, unknown function	1	1	1	1	1	1	1	1	3	1	1	1	1	1	1	1	1	1	1	1	1	1	1	1	1	1	1	1	1
PF3D7_1107900	mechanosensitive ion channel protein, putative	1	1	1	1	1	1	1	1	2	1	1	1	1	1	1	1	1	1	1	1	1	1	1	1	1	1	1	1	1
PF3D7_0320200	CPW-WPC family protein	1	1	1	1	1	1	1	1	1	1	1	1	1	1	0	1	1	1	1	1	1	1	1	1	1	1	1	1	1
PF3D7_0110000	conserved Plasmodium protein, unknown function	1	1	1	1	1	1	1	1	1	1	1	1	1	1	0	1	1	0	1	1	1	1	1	1	1	1	1	1	1
PF3D7_1207300	LIMP protein, putative	1	1	1	1	0	1	1	1	1	1	1	1	1	1	0	1	1	1	1	1	1	1	1	1	1	1	1	1	1
PF3D7_1322900	conserved Plasmodium protein, unknown function	1	1	1	1	1	1	1	1	1	1	1	1	1	1	2	1	1	0	1	1	1	1	1	1	1	1	1	1	1
PF3D7_0612500	conserved Plasmodium protein, unknown function	1	1	1	1	1	1	1	1	1	1	1	1	1	1	1	1	1	0	1	1	1	1	1	1	1	1	1	1	1
PF3D7_1018100	conserved Plasmodium protein, unknown function	1	1	1	1	1	1	1	1	1	1	1	1	1	1	1	1	1	1	1	0	1	1	1	1	1	1	1	1	1
PF3D7_1422200	conserved Plasmodium protein, unknown function	1	1	1	1	1	1	1	1	1	1	1	1	1	1	1	1	1	0	1	0	1	1	1	1	1	1	1	1	1
PF3D7_1146600	oocyst rupture protein 1, putative	1	1	1	1	1	1	1	1	1	2	1	1	1	1	1	1	1	1	1	1	1	1	1	1	1	1	1	1	1
PF3D7_0518800	secreted ookinete protein, putative	1	1	1	1	1	1	1	1	1	2	1	1	1	1	1	1	1	1	1	1	1	1	1	1	1	1	1	1	1
PF3D7_1207700	blood stage antigen 41-3 precursor	1	1	1	1	1	1	1	1	1	2	1	1	1	1	1	1	1	1	1	1	1	1	1	1	1	1	1	1	1
PF3D7_0810400	aquaporin, putative	1	1	1	1	1	1	1	1	1	2	1	1	1	1	1	1	1	1	1	1	1	1	1	1	1	1	1	1	1
PF3D7_1423600	calcium-dependent protein kinase, putative	1	1	1	1	1	1	1	1	1	2	1	1	1	1	1	1	1	1	1	1	1	1	1	1	1	1	1	1	1
PF3D7_0508200	longevity-assurance (LAG1) protein, putative	1	1	1	1	1	1	1	1	1	2	1	1	1	1	1	1	1	1	1	1	1	1	1	1	1	1	1	1	1
PF3D7_1338400	SprT-like domain-containing protein, putative	1	1	1	1	1	1	1	1	1	2	1	1	1	1	1	1	1	1	1	1	1	1	1	1	1	1	1	1	1
PF3D7_1338800	CPW-WPC family protein	1	1	1	1	1	1	1	1	1	2	1	1	1	1	1	1	1	1	1	1	1	1	1	1	1	1	1	1	1
PF3D7_0405200	ag-1 blood stage membrane protein homologue	1	1	1	1	1	1	1	1	1	3	1	1	1	1	1	1	1	1	1	1	1	1	1	1	1	1	1	1	1
PF3D7_1322700	conserved Plasmodium protein, unknown function	1	1	1	1	1	1	1	3	1	1	1	1	1	1	1	1	1	1	1	1	1	1	1	1	1	1	1	1	1
PF3D7_1474400	conserved Plasmodium protein, unknown function	1	1	1	1	1	1	1	2	1	1	1	1	1	1	1	1	1	1	1	1	1	1	1	1	1	1	1	1	1
PF3D7_1461700	conserved Plasmodium protein, unknown function	1	1	1	1	1	1	1	1	1	0	1	1	1	1	1	1	1	1	1	1	1	1	1	1	1	1	1	1	1
PF3D7_0827400	conserved Plasmodium protein, unknown function	1	1	1	1	1	1	1	1	1	0	1	1	1	1	1	1	1	1	1	1	1	1	1	1	1	1	1	1	1
PF3D7_1143600	conserved Plasmodium protein, unknown function	1	1	1	1	1	1	1	1	1	0	0	1	1	1	1	1	1	1	1	1	1	1	1	1	1	1	1	1	1
PF3D7_0311400	protein kinase, putative	1	1	1	1	1	2	0	1	1	1	1	1	1	1	1	1	1	1	1	1	1	1	1	1	1	1	1	1	1
PF3D7_1206500	Tat binding protein 1(TBP-1)-interacting protein, putative	1	1	1	1	0	1	1	1	1	1	1	1	1	1	1	1	1	1	1	1	1	1	1	1	1	1	1	1	1
PF3D7_0504500	MOLO1 domain-containing protein, putative	1	1	1	1	0	1	1	1	1	1	1	1	1	1	1	1	1	1	1	1	1	1	1	1	1	1	1	1	1
PF3D7_1238200	conserved Plasmodium protein, unknown function	1	1	1	1	0	1	1	1	1	1	1	1	1	1	1	1	1	1	1	1	1	1	1	1	1	1	1	1	1
PF3D7_1206300	conserved Plasmodium protein, unknown function	1	1	1	1	0	1	1	1	1	1	1	1	1	1	2	1	1	1	1	1	1	1	1	1	1	1	1	1	1
PF3D7_0927200	zinc finger protein, putative	1	1	1	1	0	1	1	1	0	0	1	1	1	1	1	1	1	1	1	1	1	1	1	1	1	1	1	1	1
PF3D7_1109200	conserved Plasmodium protein, unknown function	1	1	1	1	1	1	1	1	1	1	1	0	0	1	0	1	1	1	1	1	1	1	1	1	1	1	1	1	1
PF3D7_0805900	conserved protein, unknown function	1	1	1	1	1	1	1	1	1	1	1	0	0	1	1	0	1	1	1	1	1	1	1	1	1	1	1	1	1
PF3D7_1103500	CPW-WPC family protein	1	1	1	1	2	1	1	1	1	1	1	1	1	1	1	2	1	2	1	2	1	1	1	1	1	1	1	1	1
PF3D7_1115100	conserved Plasmodium protein, unknown function	1	1	1	1	2	1	1	1	1	1	1	1	1	1	1	1	1	1	1	1	1	1	1	1	1	2	2	1	1
PF3D7_1030900	ookinete surface protein P28	1	1	1	1	1	1	1	1	1	1	1	1	1	0	1	3	3	1	1	1	1	1	1	1	1	1	1	1	1
PF3D7_0530800	CPW-WPC family protein	1	1	1	1	1	1	1	0	1	1	1	1	1	1	0	1	1	0	1	1	1	1	1	1	1	1	2	1	1
PF3D7_1144800	conserved Plasmodium protein, unknown function	1	1	1	1	1	1	1	1	1	1	0	1	1	1	1	1	1	1	0	0	0	1	1	1	1	1	1	0	1
PF3D7_1358600	zinc finger protein, putative	1	1	1	0	1	1	1	1	0	1	1	1	1	1	1	1	1	1	1	1	1	1	1	1	1	1	1	1	1
PF3D7_1147000	sporozoite and liver stage asparagine-rich protein	1	1	1	0	1	0	0	1	0	0	1	1	1	1	1	1	1	1	1	1	1	1	1	1	1	1	1	1	1
PF3D7_1132100	RNA-binding protein, putative	1	1	1	0	1	1	1	1	0	0	0	1	1	1	1	1	1	1	1	1	0	1	1	1	1	1	1	0	1
PF3D7_1471600	conserved Plasmodium protein, unknown function	1	1	1	1	1	1	1	1	1	1	2	2	2	2	2	1	2	1	2	2	1	1	1	1	1	1	1	1	1
PF3D7_0805800	conserved Plasmodium protein, unknown function	1	1	1	1	1	1	1	1	1	1	1	2	2	1	2	1	1	1	1	1	1	1	1	1	1	1	1	1	1
PF3D7_1421300	conserved Plasmodium protein, unknown function	1	1	1	1	1	1	1	1	1	1	1	1	1	1	1	1	1	1	1	1	1	0	0	0	0	0	0	1	1
PF3D7_0705800	cysteine-rich secretory protein, putative	1	1	1	1	1	1	1	1	1	1	1	1	1	1	1	1	1	1	1	1	1	0	0	0	0	0	0	1	1
PF3D7_1421800	conserved Plasmodium protein, unknown function	1	1	1	1	1	1	1	1	1	0	1	1	1	1	1	1	1	1	1	1	0	0	0	0	0	0	0	1	1
PF3D7_0608600	conserved Plasmodium protein, unknown function	1	1	1	1	1	1	1	1	1	1	0	1	1	1	1	1	1	1	1	1	1	0	0	0	0	0	0	0	0
PF3D7_0203100	protein kinase, putative	1	1	1	1	0	1	1	1	1	1	1	1	1	1	1	1	1	1	0	0	1	0	0	0	0	0	0	1	1
PF3D7_0912200	conserved Plasmodium membrane protein, unknown function	1	1	1	1	1	1	1	1	1	1	1	1	1	1	1	1	1	1	1	1	1	1	1	1	1	0	0	1	1
PF3D7_0506400	conserved Plasmodium protein, unknown function	1	1	1	1	1	1	1	1	1	1	1	1	1	0	1	1	1	1	1	1	1	1	1	1	1	0	0	1	1
PF3D7_1211000	kinesin-7, putative	1	1	1	1	1	1	1	1	1	2	1	1	1	1	1	1	1	1	1	1	1	1	1	0	0	0	0	1	1
PF3D7_0829600	early transcribed membrane protein 8	1	1	1	2	1	1	1	1	1	1	1	1	1	1	1	1	1	1	1	1	1	0	0	0	0	0	0	2	7
PF3D7_1140000	carbonic anhydrase	1	1	1	1	1	1	1	1	1	1	1	1	0	0	0	0	1	0	0	0	0	1	1	1	1	1	1	1	1
PF3D7_0315600	zinc finger protein, putative	1	1	1	1	1	1	1	1	1	0	1	0	0	0	0	0	0	0	0	0	1	1	1	1	1	1	1	1	1
PF3D7_0827200	conserved Plasmodium protein, unknown function	1	1	1	1	1	1	1	1	1	1	0	0	0	0	0	0	0	0	0	0	0	1	1	1	1	1	2	0	0
PF3D7_1340400	conserved Plasmodium protein, unknown function	1	1	1	1	1	1	1	1	1	1	0	0	0	0	0	0	0	0	1	1	1	1	1	1	1	0	0	0	1
PF3D7_0804700	conserved Plasmodium protein, unknown function	1	1	1	1	0	1	1	4	1	2	1	0	0	0	0	0	0	0	0	0	1	1	1	2	2	1	1	1	1
PF3D7_1471700	conserved Plasmodium protein, unknown function	1	1	1	1	1	1	1	1	1	1	0	0	0	0	0	0	0	0	0	0	0	0	0	0	0	0	0	0	0
PF3D7_1471800	conserved Plasmodium protein, unknown function	1	1	1	1	1	1	1	1	1	0	0	0	0	0	0	0	0	0	0	0	0	0	0	0	0	0	0	0	0
PF3D7_0107300	conserved Plasmodium protein, unknown function	1	1	1	1	1	1	1	1	1	1	0	0	0	0	0	0	0	0	0	0	0	0	0	0	0	0	0	1	1
PF3D7_0205000	conserved Plasmodium protein, unknown function	1	1	1	0	0	1	1	0	1	0	0	0	0	0	0	0	0	0	0	0	0	0	0	0	0	0	0	0	0
PF3D7_1436200	conserved Plasmodium protein, unknown function	1	1	1	0	0	1	1	0	0	0	0	0	0	0	0	0	0	0	0	0	0	0	0	0	0	0	0	0	0

## Sheet: SpecificLoses
Stage	PF_Gene	PlasmoDB_annotation	Primate	Rodent	Bird	Absent_In
Ring	PF3D7_1102600	Plasmodium exported protein, unknown function	599	0	0	rodent+birds
Ring	PF3D7_0422000	steroid dehydrogenase, putative	11	6	2
Ring	PF3D7_0603600	conserved Plasmodium protein, unknown function	11	6	2
Ring	PF3D7_1431500	mitogen-activated protein kinase 1	11	6	2
Ring	PF3D7_1473200	DnaJ protein, putative	11	6	2
Ring	PF3D7_1124500	pyruvate dehydrogenase E1 component subunit alpha	11	6	2
Ring	PF3D7_1218700	conserved Plasmodium protein, unknown function	11	6	2
Ring	PF3D7_1311100	meiosis-specific nuclear structural protein 1, putative	11	6	2
Ring	PF3D7_1328600	conserved Plasmodium protein, unknown function	11	6	2
Ring	PF3D7_0611900	lsm12, putative	11	6	2
Ring	PF3D7_0406200	sexual stage-specific protein precursor	11	6	2
Ring	PF3D7_1139100	RNA-binding protein, putative	11	6	2
Ring	PF3D7_0410500	conserved Plasmodium protein, unknown function	11	6	2
Ring	PF3D7_1350900	AP2 domain transcription factor AP2-O4, putative	15	6	2
Ring	PF3D7_0518700	mRNA-binding protein PUF1	4	6	2
Ring	PF3D7_1134600	zinc finger protein, putative	10	0	2	rodent
Ring	PF3D7_0113400	Plasmodium exported protein, unknown function	0	0	0	primate+rodent+birds
Ring	PF3D7_0931300	conserved Plasmodium protein, unknown function	0	0	0	primate+rodent+birds
Ring	PF3D7_1252500	Plasmodium exported protein, unknown function	0	0	0	primate+rodent+birds
Ring	PF3D7_1476500	probable protein, unknown function	0	0	0	primate+rodent+birds
Ring	PF3D7_1473700	nucleoporin NUP116/NSP116, putative	0	0	0	primate+rodent+birds
Ring	PF3D7_1467600	conserved Plasmodium protein, unknown function	0	0	0	primate+rodent+birds
Ring	PF3D7_0936500	virulence-associated protein 1	0	0	0	primate+rodent+birds
Ring	PF3D7_1362700	conserved Plasmodium protein, unknown function	0	0	2	primates+rodents
Ring	PF3D7_1476600	Plasmodium exported protein, unknown function	0	0	0	primate+rodent+birds
Ring	PF3D7_1466200	conserved Plasmodium protein, unknown function	1	0	0	rodent+birds
IG	PF3D7_0315500	mitochondrial ribosomal protein L29/L47 precursor, putative	11	6	2
IG	PF3D7_0417100	mRNA-binding protein PUF2	11	6	2
IG	PF3D7_0616700	ras GTPAse, putative	11	6	2
IG	PF3D7_0625900	conserved Plasmodium protein, unknown function	11	6	2
IG	PF3D7_1226100	haloacid dehalogenase-like hydrolase, putative	11	6	2
IG	PF3D7_1315200	conserved Plasmodium protein, unknown function	11	6	2
IG	PF3D7_1367200	CLAMP domain-containing protein, putative	11	6	2
IG	PF3D7_1416400	conserved Plasmodium protein, unknown function	11	6	2
IG	PF3D7_1432400	leucine-rich repeat protein	11	6	2
IG	PF3D7_0723100	protein CPH1, putative	11	6	2
IG	PF3D7_1137700	calcium-binding protein, putative	11	6	2
IG	PF3D7_1349000	conserved Plasmodium protein, unknown function	11	6	2
IG	PF3D7_0307300	microtubule-associated protein RP/EB family, putative	11	6	2
IG	PF3D7_0315700	conserved Plasmodium membrane protein, unknown function	11	6	2
IG	PF3D7_0510800	WD repeat-containing protein, putative	11	6	2
IG	PF3D7_0708200	conserved Plasmodium protein, unknown function	11	6	2
IG	PF3D7_0708600	inner membrane complex protein 1d, putative	11	6	2
IG	PF3D7_0721700	secreted ookinete protein, putative	11	6	2
IG	PF3D7_0825100	ankyrin-repeat protein, putative	11	6	2
IG	PF3D7_0909000	conserved Plasmodium protein, unknown function	11	6	2
IG	PF3D7_0919500	major facilitator superfamily domain-containing protein, putative	11	6	2
IG	PF3D7_0931600	conserved protein, unknown function	11	6	2
IG	PF3D7_1023600	conserved Plasmodium protein, unknown function	11	6	2
IG	PF3D7_1207400	conserved Plasmodium protein, unknown function	11	6	2
IG	PF3D7_1215700	conserved Plasmodium protein, unknown function	11	6	2
IG	PF3D7_1216700	perforin-like protein 2	11	6	2
IG	PF3D7_1236600	p25-alpha family protein, putative	11	6	2
IG	PF3D7_1307400	conserved Plasmodium protein, unknown function	11	6	2
IG	PF3D7_1316400	SAS6-like protein, putative	11	6	2
IG	PF3D7_1316700	conserved Plasmodium protein, unknown function	11	6	2
IG	PF3D7_1346700	6-cysteine protein	11	6	2
IG	PF3D7_1347800	leucine-rich repeat protein	11	6	2
IG	PF3D7_1348700	WD repeat-containing protein 16, putative	11	6	2
IG	PF3D7_1348800	E1-E2 ATPase, putative	11	6	2
IG	PF3D7_1367300	conserved Plasmodium protein, unknown function	11	6	2
IG	PF3D7_1407700	conserved Plasmodium protein, unknown function	11	6	2
IG	PF3D7_1410100	alpha/beta hydrolase, putative	11	6	2
IG	PF3D7_1434900	conserved Plasmodium protein, unknown function	11	6	2
IG	PF3D7_1438800	OST-HTH associated domain protein, putative	11	6	2
IG	PF3D7_1444000	conserved Plasmodium protein, unknown function	11	6	2
IG	PF3D7_1446100	conserved Plasmodium protein, unknown function	11	6	2
IG	PF3D7_1449000	gamete egress and sporozoite traversal protein, putative	11	6	2
IG	PF3D7_1453500	NAD(P) transhydrogenase, putative	11	6	2
IG	PF3D7_1465600	conserved Plasmodium protein, unknown function	11	6	2
IG	PF3D7_0108800	conserved Plasmodium protein, unknown function	11	6	2
IG	PF3D7_0503500	protein kinase, putative	11	6	2
IG	PF3D7_1304300	conserved Plasmodium protein, unknown function	11	6	2
IG	PF3D7_1349900	conserved Plasmodium protein, unknown function	11	6	2
IG	PF3D7_0317100	6-cysteine protein	11	6	2
IG	PF3D7_0615100	enoyl-acyl carrier reductase	11	6	2
IG	PF3D7_1318200	glycerol-3-phosphate 1-O-acyltransferase	11	6	2
IG	PF3D7_1360500	guanylyl cyclase beta	11	6	2
IG	PF3D7_1465700	plasmepsin VIII, putative	11	6	2
IG	PF3D7_1465800	dynein beta chain, putative	11	6	2
IG	PF3D7_0405700	lysine decarboxylase, putative	11	6	2
IG	PF3D7_0615900	protein phosphatase, putative	11	6	2
IG	PF3D7_0616000	pyridoxal kinase	11	6	2
IG	PF3D7_0819500	conserved protein, unknown function	11	6	2
IG	PF3D7_0829200	prohibitin, putative	11	6	2
IG	PF3D7_1215100	conserved Plasmodium protein, unknown function	11	6	2
IG	PF3D7_1366800	phosphatidylserine synthase, putative	11	6	2
IG	PF3D7_0516000	RAP protein, putative	11	6	2
IG	PF3D7_0922400	para-aminobenzoic acid synthetase	11	6	2
IG	PF3D7_1133600	conserved Plasmodium protein, unknown function	11	6	2
IG	PF3D7_1248800	conserved Plasmodium protein, unknown function	11	6	2
IG	PF3D7_1305700	conserved Plasmodium protein, unknown function	11	6	2
IG	PF3D7_1309800	conserved Plasmodium protein, unknown function	11	6	2
IG	PF3D7_1323000	beta-hydroxyacyl-ACP dehydratase	11	6	2
IG	PF3D7_1329400	AMP deaminase, putative	11	6	2
IG	PF3D7_1368500	conserved Plasmodium protein, unknown function	11	6	2
IG	PF3D7_1430100	serine/threonine protein phosphatase 2A activator	11	6	2
IG	PF3D7_1444900	conserved Plasmodium protein, unknown function	11	6	2
IG	PF3D7_0309300	N2227-like protein, putative	11	6	2
IG	PF3D7_0622700	conserved Plasmodium membrane protein, unknown function	11	6	2
IG	PF3D7_1021400	endomembrane protein 70, putative	11	6	2
IG	PF3D7_1113700	glyoxalase I	11	6	2
IG	PF3D7_1138800	WD repeat-containing protein, putative	11	6	2
IG	PF3D7_1320900	RNA-binding protein, putative	11	6	2
IG	PF3D7_1337200	1-deoxy-D-xylulose 5-phosphate synthase	11	6	2
IG	PF3D7_1472900	dihydroorotase, putative	11	6	2
IG	PF3D7_1474700	protein kinase, putative	11	6	2
IG	PF3D7_0308500	activator of Hsp90 ATPase, putative	11	6	2
IG	PF3D7_0313800	conserved Plasmodium protein, unknown function	11	6	2
IG	PF3D7_0708000	cytoskeleton associated protein, putative	11	6	2
IG	PF3D7_0718700	conserved Plasmodium membrane protein, unknown function	11	6	2
IG	PF3D7_0916500	ubiquitin fusion degradation protein 1	11	6	2
IG	PF3D7_1026200	conserved Plasmodium protein, unknown function	11	6	2
IG	PF3D7_1141600	dolichol-phosphate mannosyltransferase	11	6	2
IG	PF3D7_1145500	ABC transporter B family member 3, putative	11	6	2
IG	PF3D7_1212300	WD repeat-containing protein, putative	11	6	2
IG	PF3D7_1226000	conserved Plasmodium protein, unknown function	11	6	2
IG	PF3D7_1230200	vacuolar transporter chaperone, putative, pseudogene	11	6	2
IG	PF3D7_1339500	mitochondrial ribosomal protein L49 precursor, putative	11	6	2
IG	PF3D7_1352800	vacuolar fusion protein MON1, putative	11	6	2
IG	PF3D7_1416900	prefoldin subunit 2, putative	11	6	2
IG	PF3D7_1433600	signal peptidase complex subunit SPC1, putative	11	6	2
IG	PF3D7_0309900	conserved Plasmodium protein, unknown function	11	6	2
IG	PF3D7_0320000	protein phosphatase inhibitor 2	11	6	2
IG	PF3D7_0420200	holo-[acyl-carrier-protein] synthase, putative	11	6	2
IG	PF3D7_0608400	conserved Plasmodium protein, unknown function	11	6	2
IG	PF3D7_0618600	rhomboid protease ROM10	11	6	2
IG	PF3D7_0625700	conserved Plasmodium protein, unknown function	11	6	2
IG	PF3D7_0728300	conserved Plasmodium protein, unknown function	11	6	2
IG	PF3D7_1003200	ribosome-binding factor A, putative	11	6	2
IG	PF3D7_1215600	conserved Plasmodium protein, unknown function	11	6	2
IG	PF3D7_1251300	thymidylate kinase	11	6	2
IG	PF3D7_1313700	Maf-like protein, putative	11	6	2
IG	PF3D7_1317500	conserved Plasmodium protein, unknown function	11	6	2
IG	PF3D7_1363600	conserved Plasmodium protein, unknown function	11	6	2
IG	PF3D7_0619900	splicing factor 3A subunit 2, putative	11	6	2
IG	PF3D7_0726700	conserved Plasmodium protein, unknown function	11	6	2
IG	PF3D7_1003700	MKT1 domain-containing protein, putative	11	6	2
IG	PF3D7_1015500	conserved Plasmodium protein, unknown function	11	6	2
IG	PF3D7_1023400	HORMA domain protein, putative	11	6	2
IG	PF3D7_1034300	thioredoxin-like associated protein 2, putative	11	6	2
IG	PF3D7_1128600	CCR4-NOT transcription complex subunit 2, putative	11	6	2
IG	PF3D7_1306700	conserved Plasmodium protein, unknown function	11	6	2
IG	PF3D7_1446800	heme detoxification protein	11	6	2
IG	PF3D7_1461000	conserved Plasmodium protein, unknown function	11	6	2
IG	PF3D7_0107400	conserved Apicomplexan protein, unknown function	11	6	2
IG	PF3D7_0217900	conserved Plasmodium protein, unknown function	11	6	2
IG	PF3D7_0307400	ATP-dependent Clp protease proteolytic subunit	11	6	2
IG	PF3D7_0501800	chromosome assembly factor 1	11	6	2
IG	PF3D7_0605300	serine/threonine protein kinase	11	6	2
IG	PF3D7_0613400	50S ribosomal protein L18, apicoplast, putative	11	6	2
IG	PF3D7_0623300	EGF-like membrane protein, putative	11	6	2
IG	PF3D7_0630300	DNA polymerase epsilon catalytic subunit A, putative	11	6	2
IG	PF3D7_0824300	GTP-binding protein, putative	11	6	2
IG	PF3D7_0913500	protease, putative	11	6	2
IG	PF3D7_0927700	serine/threonine protein phosphatase 4, putative	11	6	2
IG	PF3D7_0934200	conserved Plasmodium protein, unknown function	11	6	2
IG	PF3D7_1028200	RING zinc finger protein, putative	11	6	2
IG	PF3D7_1034200	ribosomal protein L27, putative	11	6	2
IG	PF3D7_1034500	conserved Plasmodium protein, unknown function	11	6	2
IG	PF3D7_1108500	succinyl-CoA synthetase alpha subunit, putative	11	6	2
IG	PF3D7_1137500	apicoplast ribosomal protein S14p/S29e precursor, putative	11	6	2
IG	PF3D7_1147600	conserved Plasmodium protein, unknown function	11	6	2
IG	PF3D7_1202200	mitochondrial phosphate carrier protein	11	6	2
IG	PF3D7_1210700	conserved Plasmodium protein, unknown function	11	6	2
IG	PF3D7_1214100	GPI ethanolamine phosphate transferase 3, putative	11	6	2
IG	PF3D7_1224500	histone chaperone ASF1, putative	11	6	2
IG	PF3D7_1241600	mitochondrial carrier protein, putative	11	6	2
IG	PF3D7_1248300	conserved Plasmodium membrane protein, unknown function	11	6	2
IG	PF3D7_1248600	conserved Plasmodium protein, unknown function	11	6	2
IG	PF3D7_1318400	structural maintenance of chromosomes protein 2, putative	11	6	2
IG	PF3D7_1332600	DNA-(apurinic or apyrimidinic site) lyase 1, putative	11	6	2
IG	PF3D7_1338700	conserved Plasmodium protein, unknown function	11	6	2
IG	PF3D7_1343500	conserved Plasmodium protein, unknown function	11	6	2
IG	PF3D7_1348500	TBC domain protein, putative	11	6	2
IG	PF3D7_1364600	aldehyde reductase, putative	11	6	2
IG	PF3D7_1413400	30S ribosomal protein S9, putative	11	6	2
IG	PF3D7_1418000	ubiquitin fusion degradation protein 1, putative	11	6	2
IG	PF3D7_1466100	protein phosphatase containing kelch-like domains	11	6	2
IG	PF3D7_1474900	trailer hitch homolog, putative	11	6	2
IG	PF3D7_0104000	thrombospondin-related sporozoite protein	11	6	2
IG	PF3D7_0510300	stripes inner membrane complex protein, putative	11	6	2
IG	PF3D7_0515600	conserved Plasmodium protein, unknown function	11	6	2
IG	PF3D7_0528500	F-actin-capping protein subunit alpha, putative	11	6	2
IG	PF3D7_0811700	conserved Plasmodium protein, unknown function	11	6	2
IG	PF3D7_0823400	alpha/beta hydrolase, putative	11	6	2
IG	PF3D7_0910700	actin-like protein, putative	11	6	2
IG	PF3D7_0918400	conserved Plasmodium protein, unknown function	11	6	2
IG	PF3D7_0925000	conserved Plasmodium protein, unknown function	11	6	2
IG	PF3D7_0931700	PIH1 domain-containing protein, putative	11	6	2
IG	PF3D7_1022300	ZIP domain-containing protein, putative	11	6	2
IG	PF3D7_1118900	conserved Plasmodium protein, unknown function	11	6	2
IG	PF3D7_1215900	serpentine receptor, putative	11	6	2
IG	PF3D7_1314400	conserved Plasmodium protein, unknown function	11	6	2
IG	PF3D7_1347000	WD repeat-containing protein 92, putative	11	6	2
IG	PF3D7_1417000	inner membrane complex protein 1l, putative	11	6	2
IG	PF3D7_1430500	conserved Plasmodium protein, unknown function	11	6	2
IG	PF3D7_1473300	conserved Plasmodium protein, unknown function	11	6	2
IG	PF3D7_0313900	conserved Plasmodium protein, unknown function	11	6	2
IG	PF3D7_0626300	3-oxoacyl-acyl-carrier protein synthase I/II	11	6	2
IG	PF3D7_0703400	conserved Plasmodium protein, unknown function	11	6	2
IG	PF3D7_0819400	perforin-like protein 4	11	6	2
IG	PF3D7_1313100	conserved Plasmodium protein, unknown function	11	6	2
IG	PF3D7_1403700	translocation associated membrane protein, putative	11	6	2
IG	PF3D7_1406900	radical SAM protein, putative	11	6	2
IG	PF3D7_1435800	GTPase Era, putative	11	6	2
IG	PF3D7_0414400	conserved Plasmodium protein, unknown function	11	6	2
IG	PF3D7_0805100	conserved Plasmodium protein, unknown function	11	6	2
IG	PF3D7_0812300	sporozoite surface protein 3, putative	11	6	2
IG	PF3D7_0815900	dihydrolipoyl dehydrogenase, apicoplast	11	6	2
IG	PF3D7_0922000	dynein intermediate chain, putative	11	6	2
IG	PF3D7_0926600	conserved Plasmodium membrane protein, unknown function	11	6	2
IG	PF3D7_1113900	mitogen-activated protein kinase 2	11	6	2
IG	PF3D7_1217600	anaphase-promoting complex subunit 10, putative	11	6	2
IG	PF3D7_1346000	dynactin subunit 2, putative	11	6	2
IG	PF3D7_1403000	conserved Plasmodium protein, unknown function	11	6	2
IG	PF3D7_0615200	conserved Plasmodium protein, unknown function	11	6	2
IG	PF3D7_0624900	GAS8-like protein, putative	11	6	2
IG	PF3D7_1341700	conserved Plasmodium protein, unknown function	11	6	2
IG	PF3D7_1362100	14-3-3 protein	11	6	2
IG	PF3D7_1416600	conserved Plasmodium protein, unknown function	11	6	2
IG	PF3D7_0622100	conserved Plasmodium protein, unknown function	11	6	2
IG	PF3D7_0718000	dynein heavy chain, putative	11	6	2
IG	PF3D7_0605600	nucleoside diphosphate kinase, putative	11	6	2
IG	PF3D7_1337100	protein kinase 6	11	6	2
IG	PF3D7_0628900	RAP protein, putative	11	6	2
IG	PF3D7_1330700	GPI transamidase subunit PIG-U, putative	11	6	2
IG	PF3D7_1014000	GDP-L-fucose synthase	11	6	2
IG	PF3D7_0933800	tubulin delta chain, putative	12	6	2
IG	PF3D7_1026400	cell division cycle protein 20 homolog, putative	12	6	2
IG	PF3D7_1117200	conserved Plasmodium protein, unknown function	12	6	2
IG	PF3D7_0526700	conserved protein, unknown function	12	6	2
IG	PF3D7_1105200	WD repeat-containing protein WRAP73, putative	10	6	2
IG	PF3D7_1141000	conserved Plasmodium protein, unknown function	11	6	1
IG	PF3D7_0722100	protein pelota homolog, putative	11	6	1
IG	PF3D7_1447500	inner membrane complex protein, putative	12	6	2
IG	PF3D7_1238500	conserved Plasmodium protein, unknown function	12	6	2
IG	PF3D7_0628800	glutamyl-tRNA(Gln) amidotransferase subunit B	12	6	2
IG	PF3D7_1213600	dynein light chain 1, putative	11	6	2
IG	PF3D7_1238700	conserved Plasmodium protein, unknown function	11	7	2
IG	PF3D7_1008600	zinc finger (CCCH type) protein, putative	11	6	2
IG	PF3D7_1342500	sporozoite protein essential for cell traversal	10	6	2
IG	PF3D7_1232300	cytochrome b5, putative	10	6	2
IG	PF3D7_1235100	conserved Plasmodium protein, unknown function	10	6	2
IG	PF3D7_0309100	conserved Plasmodium protein, unknown function	10	6	2
IG	PF3D7_1302400	conserved Plasmodium membrane protein, unknown function	10	6	3
IG	PF3D7_1420100	conserved Plasmodium protein, unknown function	11	6	4
IG	PF3D7_1357900	pyrroline-5-carboxylate reductase, putative	11	6	4
IG	PF3D7_1469600	acetyl-CoA carboxylase, putative	11	6	4
IG	PF3D7_0807200	conserved Plasmodium membrane protein, unknown function	11	6	3
IG	PF3D7_0208900	6-cysteine protein	10	6	3
IG	PF3D7_0506600	histone deacetylase, putative, pseudogene	11	6	2
IG	PF3D7_1034800	conserved Plasmodium protein, unknown function	10	6	2
IG	PF3D7_0211400	beta-ketoacyl-ACP synthase III	12	6	2
IG	PF3D7_0111800	eukaryotic translation initiation factor 4E, putative	12	6	2
IG	PF3D7_0217400	conserved Plasmodium protein, unknown function	12	6	2
IG	PF3D7_1117000	conserved Plasmodium membrane protein, unknown function	12	6	2
IG	PF3D7_1147300	conserved Plasmodium protein, unknown function	12	6	2
IG	PF3D7_0518900	conserved Plasmodium protein, unknown function	12	6	2
IG	PF3D7_1431100	PhIL1 interacting protein PIP2	12	6	2
IG	PF3D7_0422900	methyltransferase, putative	11	6	2
IG	PF3D7_0421900	conserved Plasmodium protein, unknown function	11	6	2
IG	PF3D7_1233800	conserved Plasmodium protein, unknown function	11	5	2
IG	PF3D7_0219100	conserved protein, unknown function	11	4	2
IG	PF3D7_1211700	DNA replication licensing factor MCM5, putative	11	6	2
IG	PF3D7_1222100	conserved Plasmodium protein, unknown function	11	6	2
IG	PF3D7_1244900	conserved Plasmodium protein, unknown function	11	6	2
IG	PF3D7_0521900	conserved Plasmodium protein, unknown function	11	6	2
IG	PF3D7_1103400	FeS cluster assembly protein SufD	11	6	2
IG	PF3D7_1361300	conserved Plasmodium protein, unknown function	11	4	2
IG	PF3D7_0311000	conserved Plasmodium protein, unknown function	11	4	2
IG	PF3D7_0706200	conserved Plasmodium protein, unknown function	11	4	2
IG	PF3D7_1204000	conserved Plasmodium protein, unknown function	11	5	2
IG	PF3D7_0916800	conserved Plasmodium protein, unknown function	10	4	2
IG	PF3D7_1473600	conserved Plasmodium protein, unknown function	10	6	2
IG	PF3D7_0715400	secreted ookinete protein, putative	10	6	2
IG	PF3D7_1236300	conserved Plasmodium protein, unknown function	10	6	2
IG	PF3D7_1013700	conserved Plasmodium protein, unknown function	10	6	2
IG	PF3D7_0927500	dynein light chain, putative	10	6	2
IG	PF3D7_0827700	magnesium transporter, putative	10	6	2
IG	PF3D7_1131000	RNA-binding protein s1, putative	9	6	2
IG	PF3D7_0802700	conserved Plasmodium protein, unknown function	9	6	2
IG	PF3D7_1009100	conserved Plasmodium membrane protein, unknown function	9	6	2
IG	PF3D7_0928100	conserved Plasmodium protein, unknown function	8	6	2
IG	PF3D7_1242900	mitochondrial import inner membrane translocase subunit TIM13, putative	11	6	2
IG	PF3D7_0530500	conserved Plasmodium membrane protein, unknown function	11	6	2
IG	PF3D7_0411200	conserved Plasmodium protein, unknown function	11	6	2
IG	PF3D7_1121800	peptidase M16, putative	11	6	2
IG	PF3D7_0408600	sporozoite invasion-associated protein 1	11	6	2
IG	PF3D7_0511400	conserved Plasmodium protein, unknown function	11	6	2
IG	PF3D7_1409500	conserved Plasmodium protein, unknown function	11	6	2
IG	PF3D7_1407000	LCCL domain-containing protein	12	8	2
IG	PF3D7_1210900	GPI mannosyltransferase 1	10	8	2
IG	PF3D7_1202300	dynein heavy chain, putative	11	7	2
IG	PF3D7_0820800	conserved Plasmodium protein, unknown function	11	6	2
IG	PF3D7_0820700	2-oxoglutarate dehydrogenase E1 component	11	6	2
IG	PF3D7_0602000	zinc finger protein, putative	11	6	2
IG	PF3D7_1303700	conserved Plasmodium protein, unknown function	11	6	2
IG	PF3D7_1440500	allantoicase, putative	11	6	2
IG	PF3D7_0207300	serine repeat antigen 8	10	6	4
IG	PF3D7_1245600	kinesin, putative	11	7	2
IG	PF3D7_0318800	triosephosphate isomerase, putative	11	7	2
IG	PF3D7_0926000	protein kinase, putative	11	8	2
IG	PF3D7_0616900	conserved Plasmodium protein, unknown function	12	8	2
IG	PF3D7_0717000	conserved Plasmodium membrane protein, unknown function	10	7	2
IG	PF3D7_1346800	6-cysteine protein	15	6	2
IG	PF3D7_0620000	secreted ookinete protein 25, putative	14	6	2
IG	PF3D7_0414500	RNA-binding protein, putative	8	6	2
IG	PF3D7_1112800	conserved protein, unknown function	7	6	2
IG	PF3D7_0107600	eukaryotic translation initiation factor 2-alpha kinase 2, putative	7	6	2
IG	PF3D7_1203400	major facilitator superfamily domain-containing protein, putative	6	6	2
IG	PF3D7_1219800	conserved Plasmodium protein, unknown function	7	4	2
IG	PF3D7_1426300	dynein intermediate chain, putative	19	6	2
IG	PF3D7_1147500	protein farnesyltransferase subunit beta	19	6	2
IG	PF3D7_1325500	conserved Plasmodium protein, unknown function	17	6	2
IG	PF3D7_1468600	aminophospholipid transporter, putative	11	0	2	rodent
IG	PF3D7_1009600	protein phosphatase PPM10, putative	11	0	2	rodent
IG	PF3D7_1403900	serine/threonine protein phosphatase CPPED1, putative	11	0	2	rodent
IG	PF3D7_1333100	conserved Plasmodium protein, unknown function	12	0	2	rodent
IG	PF3D7_1469400	nucleoside transporter 3, putative	10	0	2	rodent
IG	PF3D7_0502500	conserved Plasmodium protein, unknown function	11	0	2	rodent
IG	PF3D7_1209100	conserved Plasmodium protein, unknown function	9	0	2	rodent
IG	PF3D7_1408300	conserved Plasmodium protein, unknown function	11	0	0	rodent+birds
IG	PF3D7_0902900	conserved Plasmodium protein, unknown function	10	0	0	rodent+birds
IG	PF3D7_1016600	Plasmodium exported protein (PHISTc), unknown function	13	0	0	rodent+birds
IG	PF3D7_0801400	conserved Plasmodium protein, unknown function	0	0	2	primates+rodents
IG	PF3D7_1004100	conserved Plasmodium protein, unknown function	0	0	2	primates+rodents
IG	PF3D7_1339000	conserved Plasmodium protein, unknown function	0	0	2	primates+rodents
IG	PF3D7_0304700	conserved Plasmodium protein, unknown function	0	0	1	primates+rodents
IG	PF3D7_0609600	conserved Plasmodium protein, unknown function	0	0	0	primate+rodent+birds
IG	PF3D7_0312900	hypothetical protein	0	0	0	primate+rodent+birds
IG	PF3D7_0726200	serine/threonine protein kinase, FIKK family	0	0	0	primate+rodent+birds
IG	PF3D7_1016500	Plasmodium exported protein (PHISTc), unknown function	0	0	0	primate+rodent+birds
IG	PF3D7_1319800	conserved Plasmodium protein, unknown function	2	0	2	rodent
IG	PF3D7_0417000	conserved Plasmodium protein, unknown function	2	6	2
IG	PF3D7_1426400	MORN repeat protein, putative	1	6	2
IG	PF3D7_1027000	conserved Plasmodium protein, unknown function	1	6	2
MG	PF3D7_0205300	conserved Plasmodium protein, unknown function	11	6	2
MG	PF3D7_0216900	conserved Plasmodium protein, unknown function	11	6	2
MG	PF3D7_0728700	alpha/beta hydrolase, putative	11	6	2
MG	PF3D7_0809700	RuvB-like helicase 1	11	6	2
MG	PF3D7_0813800	GDP-mannose 4,6-dehydratase	11	6	2
MG	PF3D7_1010400	conserved Plasmodium protein, unknown function	11	6	2
MG	PF3D7_1131500	conserved Plasmodium protein, unknown function	11	6	2
MG	PF3D7_1140500	myosin K, putative	11	6	2
MG	PF3D7_1319000	conserved Plasmodium protein, unknown function	11	6	2
MG	PF3D7_1369300	conserved Plasmodium protein, unknown function	11	6	2
MG	PF3D7_1422300	DnaJ protein, putative	11	6	2
MG	PF3D7_1430800	PhIL1 interacting protein PIP3	11	6	2
MG	PF3D7_0407700	conserved Plasmodium protein, unknown function	11	6	2
MG	PF3D7_0414600	acylated pleckstrin-homology domain-containing protein, putative	11	6	2
MG	PF3D7_0612600	cytoplasmic tRNA 2-thiolation protein 1, putative	11	6	2
MG	PF3D7_1014900	conserved Plasmodium protein, unknown function	11	6	2
MG	PF3D7_1031200	MORN repeat-containing protein 1	11	6	2
MG	PF3D7_1217400	conserved Plasmodium protein, unknown function	11	6	2
MG	PF3D7_1312800	conserved Plasmodium protein, unknown function	11	6	2
MG	PF3D7_1337700	conserved Plasmodium protein, unknown function	11	6	2
MG	PF3D7_1365600	DNA topoisomerase VI, b subunit, putative	11	6	2
MG	PF3D7_1472500	conserved Plasmodium protein, unknown function	11	6	2
MG	PF3D7_0418800	MOLO1 domain-containing protein, putative	11	6	2
MG	PF3D7_0517800	apicortin, putative	11	6	2
MG	PF3D7_1006000	IMP1-like protein, putative	11	6	2
MG	PF3D7_1448200	condensin-2 complex subunit G2, putative	11	6	2
MG	PF3D7_1454900	conserved Plasmodium protein, unknown function	11	6	2
MG	PF3D7_0502300	conserved Plasmodium protein, unknown function	11	6	2
MG	PF3D7_0510700	conserved Plasmodium protein, unknown function	11	6	2
MG	PF3D7_0607700	conserved Plasmodium protein, unknown function	11	6	2
MG	PF3D7_0620700	DnaJ protein, putative	11	6	2
MG	PF3D7_0825700	conserved Plasmodium protein, unknown function	11	6	2
MG	PF3D7_0825800	conserved Plasmodium protein, unknown function	11	6	2
MG	PF3D7_0904200	PH domain-containing protein, putative	11	6	2
MG	PF3D7_0915800	glycolipid transfer protein, putative	11	6	2
MG	PF3D7_0930000	procollagen lysine 5-dioxygenase, putative	11	6	2
MG	PF3D7_1031000	ookinete surface protein P25	11	6	2
MG	PF3D7_1129600	phosphatidylinositol-4-phosphate 5-kinase, putative	11	6	2
MG	PF3D7_1141900	inner membrane complex protein 1b, putative	11	6	2
MG	PF3D7_1147200	tubulin--tyrosine ligase, putative	11	6	2
MG	PF3D7_1210200	zinc finger protein, putative	11	6	2
MG	PF3D7_1214800	conserved Plasmodium protein, unknown function	11	6	2
MG	PF3D7_1222800	conserved Plasmodium protein, unknown function	11	6	2
MG	PF3D7_1248400	conserved Plasmodium protein, unknown function	11	6	2
MG	PF3D7_1250100	osmiophilic body protein G377	11	6	2
MG	PF3D7_1250400	conserved Plasmodium protein, unknown function	11	6	2
MG	PF3D7_1321000	conserved Plasmodium protein, unknown function	11	6	2
MG	PF3D7_1455800	LCCL domain-containing protein	11	6	2
MG	PF3D7_0203200	conserved Plasmodium protein, unknown function	11	6	2
MG	PF3D7_0724900	kinesin-19, putative	11	6	2
MG	PF3D7_1128300	ATP-dependent 6-phosphofructokinase	11	6	2
MG	PF3D7_1213500	integral membrane protein GPR180, putative	11	6	2
MG	PF3D7_1221100	conserved Plasmodium protein, unknown function	11	6	2
MG	PF3D7_1234700	upregulated in late gametocytes ULG8	11	6	2
MG	PF3D7_1251000	HSP20-like chaperone, putative	11	6	2
MG	PF3D7_1316000	protein kinase, putative	11	6	2
MG	PF3D7_1316200	ADP-ribosylation factor, putative	11	6	2
MG	PF3D7_1416700	conserved Plasmodium protein, unknown function	11	6	2
MG	PF3D7_0802900	conserved Plasmodium protein, unknown function	11	6	2
MG	PF3D7_1026100	conserved Plasmodium protein, unknown function	11	6	2
MG	PF3D7_1136100	conserved Plasmodium protein, unknown function	11	6	2
MG	PF3D7_0514500	conserved Plasmodium membrane protein, unknown function	11	6	2
MG	PF3D7_0516500	major facilitator superfamily domain-containing protein, putative	11	6	2
MG	PF3D7_0517500	UTP--glucose-1-phosphate uridylyltransferase, putative	11	6	2
MG	PF3D7_0623400	MEI2-like RNA-binding protein, putative	11	6	2
MG	PF3D7_0722800	conserved Plasmodium protein, unknown function	11	6	2
MG	PF3D7_0816500	small heat shock protein HSP20, putative	11	6	2
MG	PF3D7_0823500	inner membrane complex protein 1i, putative	11	6	2
MG	PF3D7_0825900	conserved Plasmodium protein, unknown function	11	6	2
MG	PF3D7_0828000	rhomboid protease ROM3	11	6	2
MG	PF3D7_0906400	dynein intermediate light chain, putative	11	6	2
MG	PF3D7_0922900	3-oxoacyl-[acyl-carrier-protein] reductase	11	6	2
MG	PF3D7_1020800	dihydrolipoamide acyltransferase component E2	11	6	2
MG	PF3D7_1104500	WD repeat-containing protein, putative	11	6	2
MG	PF3D7_1111600	endonuclease/exonuclease/phosphatase family protein, putative	11	6	2
MG	PF3D7_1118800	actin-related protein 2/3 complex subunit 1, putative	11	6	2
MG	PF3D7_1204400	conserved Plasmodium membrane protein, unknown function	11	6	2
MG	PF3D7_1246100	delta-aminolevulinic acid synthetase	11	6	2
MG	PF3D7_1312000	malonyl CoA-acyl carrier protein transacylase	11	6	2
MG	PF3D7_1313300	peptidyl-prolyl cis-trans isomerase, putative	11	6	2
MG	PF3D7_1325200	lactate dehydrogenase, putative	11	6	2
MG	PF3D7_1344600	lipoyl synthase	11	6	2
MG	PF3D7_1413100	conserved Plasmodium protein, unknown function	11	6	2
MG	PF3D7_1415700	serine palmitoyltransferase, putative	11	6	2
MG	PF3D7_1429300	CPW-WPC family protein	11	6	2
MG	PF3D7_1455000	protein phosphatase PPM3, putative	11	6	2
MG	PF3D7_1470500	phosphodiesterase delta, putative	11	6	2
MG	PF3D7_1471500	transmembrane protein 43, putative	11	6	2
MG	PF3D7_0303900	phosphatidylethanolamine-binding protein, putative	11	6	2
MG	PF3D7_0621400	Pf77 protein	11	6	2
MG	PF3D7_0903800	LCCL domain-containing protein	11	6	2
MG	PF3D7_0925100	conserved Plasmodium protein, unknown function	11	6	2
MG	PF3D7_0926500	conserved Plasmodium protein, unknown function	11	6	2
MG	PF3D7_0929600	G2 protein, putative	11	6	2
MG	PF3D7_1221400	inner membrane complex protein 1h, putative	11	6	2
MG	PF3D7_1236500	conserved Plasmodium protein, unknown function	11	6	2
MG	PF3D7_1239400	conserved Plasmodium protein, unknown function	11	6	2
MG	PF3D7_1431900	inner membrane complex suture component, putative	11	6	2
MG	PF3D7_0318000	conserved Plasmodium protein, unknown function	10	6	2
MG	PF3D7_0922300	conserved Plasmodium protein, unknown function	10	6	2
MG	PF3D7_1362600	conserved Plasmodium protein, unknown function	10	6	2
MG	PF3D7_1327100	conserved Plasmodium protein, unknown function	11	7	2
MG	PF3D7_1413000	conserved Plasmodium protein, unknown function	11	6	2
MG	PF3D7_1404200	conserved Plasmodium protein, unknown function	11	6	2
MG	PF3D7_0103800	actin-related protein	11	6	2
MG	PF3D7_1313500	conserved Plasmodium membrane protein, unknown function	12	6	2
MG	PF3D7_0216000	DEAD/DEAH box helicase, putative	11	6	3
MG	PF3D7_1214500	conserved Plasmodium protein, unknown function	11	6	3
MG	PF3D7_1454300	SNF1-related serine/threonine protein kinase KIN	11	6	3
MG	PF3D7_0411700	conserved Plasmodium protein, unknown function	11	6	2
MG	PF3D7_0407900	AAA family ATPase, putative	11	6	2
MG	PF3D7_1121400	WD repeat-containing protein, putative	11	6	2
MG	PF3D7_0715100	C-Myc-binding protein, putative	10	6	2
MG	PF3D7_1010500	ankyrin-repeat protein, putative	11	5	2
MG	PF3D7_1230100	thioredoxin-like associated protein 1, putative	12	6	2
MG	PF3D7_1362900	conserved Plasmodium protein, unknown function	12	6	2
MG	PF3D7_0406900	conserved Plasmodium protein, unknown function	10	6	2
MG	PF3D7_0624300	CPW-WPC family protein	11	7	2
MG	PF3D7_0920300	conserved Plasmodium protein, unknown function	11	7	2
MG	PF3D7_0213600	conserved Plasmodium protein, unknown function	12	7	2
MG	PF3D7_0203800	conserved Plasmodium protein, unknown function	11	6	2
MG	PF3D7_1107900	mechanosensitive ion channel protein, putative	11	6	2
MG	PF3D7_0320200	CPW-WPC family protein	10	6	2
MG	PF3D7_0110000	conserved Plasmodium protein, unknown function	9	6	2
MG	PF3D7_1207300	LIMP protein, putative	10	6	2
MG	PF3D7_1322900	conserved Plasmodium protein, unknown function	11	6	2
MG	PF3D7_0612500	conserved Plasmodium protein, unknown function	10	6	2
MG	PF3D7_1018100	conserved Plasmodium protein, unknown function	10	6	2
MG	PF3D7_1422200	conserved Plasmodium protein, unknown function	9	6	2
MG	PF3D7_1146600	oocyst rupture protein 1, putative	11	6	2
MG	PF3D7_0518800	secreted ookinete protein, putative	11	6	2
MG	PF3D7_1207700	blood stage antigen 41-3 precursor	11	6	2
MG	PF3D7_0810400	aquaporin, putative	11	6	2
MG	PF3D7_1423600	calcium-dependent protein kinase, putative	11	6	2
MG	PF3D7_0508200	longevity-assurance (LAG1) protein, putative	11	6	2
MG	PF3D7_1338400	SprT-like domain-containing protein, putative	11	6	2
MG	PF3D7_1338800	CPW-WPC family protein	11	6	2
MG	PF3D7_0405200	ag-1 blood stage membrane protein homologue	11	6	2
MG	PF3D7_1322700	conserved Plasmodium protein, unknown function	11	6	2
MG	PF3D7_1474400	conserved Plasmodium protein, unknown function	11	6	2
MG	PF3D7_1461700	conserved Plasmodium protein, unknown function	11	6	2
MG	PF3D7_0827400	conserved Plasmodium protein, unknown function	11	6	2
MG	PF3D7_1143600	conserved Plasmodium protein, unknown function	10	6	2
MG	PF3D7_0311400	protein kinase, putative	11	6	2
MG	PF3D7_1206500	Tat binding protein 1(TBP-1)-interacting protein, putative	11	6	2
MG	PF3D7_0504500	MOLO1 domain-containing protein, putative	11	6	2
MG	PF3D7_1238200	conserved Plasmodium protein, unknown function	11	6	2
MG	PF3D7_1206300	conserved Plasmodium protein, unknown function	12	6	2
MG	PF3D7_0927200	zinc finger protein, putative	11	6	2
MG	PF3D7_1109200	conserved Plasmodium protein, unknown function	8	6	2
MG	PF3D7_0805900	conserved protein, unknown function	8	6	2
MG	PF3D7_1103500	CPW-WPC family protein	14	6	2
MG	PF3D7_1115100	conserved Plasmodium protein, unknown function	11	8	2
MG	PF3D7_1030900	ookinete surface protein P28	14	6	2
MG	PF3D7_0530800	CPW-WPC family protein	9	7	2
MG	PF3D7_1144800	conserved Plasmodium protein, unknown function	7	6	1
MG	PF3D7_1358600	zinc finger protein, putative	11	6	2
MG	PF3D7_1147000	sporozoite and liver stage asparagine-rich protein	11	6	2
MG	PF3D7_1132100	RNA-binding protein, putative	9	6	1
MG	PF3D7_1471600	conserved Plasmodium protein, unknown function	19	6	2
MG	PF3D7_0805800	conserved Plasmodium protein, unknown function	14	6	2
MG	PF3D7_1421300	conserved Plasmodium protein, unknown function	11	0	2	rodent
MG	PF3D7_0705800	cysteine-rich secretory protein, putative	11	0	2	rodent
MG	PF3D7_1421800	conserved Plasmodium protein, unknown function	10	0	2	rodent
MG	PF3D7_0608600	conserved Plasmodium protein, unknown function	10	0	0	rodent+birds
MG	PF3D7_0203100	protein kinase, putative	9	0	2	rodent
MG	PF3D7_0912200	conserved Plasmodium membrane protein, unknown function	11	4	2
MG	PF3D7_0506400	conserved Plasmodium protein, unknown function	10	4	2
MG	PF3D7_1211000	kinesin-7, putative	11	2	2
MG	PF3D7_0829600	early transcribed membrane protein 8	11	0	9	rodent
MG	PF3D7_1140000	carbonic anhydrase	3	6	2
MG	PF3D7_0315600	zinc finger protein, putative	2	6	2
MG	PF3D7_0827200	conserved Plasmodium protein, unknown function	0	7	0	primate+birds
MG	PF3D7_1340400	conserved Plasmodium protein, unknown function	3	4	1
MG	PF3D7_0804700	conserved Plasmodium protein, unknown function	2	8	2
MG	PF3D7_1471700	conserved Plasmodium protein, unknown function	0	0	0	primate+rodent+birds
MG	PF3D7_1471800	conserved Plasmodium protein, unknown function	0	0	0	primate+rodent+birds
MG	PF3D7_0107300	conserved Plasmodium protein, unknown function	0	0	2	primates+rodents
MG	PF3D7_0205000	conserved Plasmodium protein, unknown function	0	0	0	primate+rodent+birds
MG	PF3D7_1436200	conserved Plasmodium protein, unknown function	0	0	0	primate+rodent+birds
